# Supplementary material for: FragariaCyc: A Metabolic Pathway Database for Woodland Strawberry Fragaria vesca
Source: Front Plant Sci. 2016 Mar 4;7:242. doi: 10.3389/fpls.2016.00242 (PMC4777718; doi:10.3389/fpls.2016.00242)
Supplement: Supplementary Table 1 — RNA-Seq expression data used for Omics Viewer analysis. This is a subset of publicly available data from F. vesca (Kang et al., 2013) that represent differential expression of 16,316 genes across 10 samples: ovule1 and cortex1 were from open flower prior to fertilization, ovule2 and cortex2 are from pollinated flowers just after fertilization, while the cortex3-5 and embryo3-5 were collected from the developing strawberry as described previously (Kang et al., 2013). [file Table1.XLSX]

## Sheet: Naithani-et-al-Supplementary Ta
GeneID	ovule1(pre-fertilized)	ovule2 (ferilized seed containing globular stage embryo)	embryo3(heart-stage)	embryo4(torpedo-stage)	embryo5(mature-two cotyledon stage)	cortex1(from pre-fertilized flower)	cortex2 (just after fertilization corresponding to globular embryo stage)	cortex3(very small green fruit)	cortex4(small green fruit)	cortex5(big green fruit)
gene00002	5.96564	5.85331	0	13.041	12.078	20.5031	5.91766	1.78043	0.66609	2.46866
gene00003	5.15624	3.83356	0.568252	8.79112	4.08561	20.9374	5.73097	1.77918	0.647151	1.63608
gene00004	1.65321	1.12753	0.562084	6.55069	3.95864	4.96621	1.31715	0.706274	0.435473	0.873265
gene00015	4.91728	2.23358	0	4.03597	0.416328	0.355336	0	0	0	0
gene00034	9.39657	10.2684	0.904038	17.3811	17.72	27.9724	5.50124	2.24994	0.900864	2.47875
gene00040	6.12347	5.64933	1.00712	12.471	11.6218	17.8834	4.51374	1.46842	0.766107	2.2288
gene00093	2.84031	2.41182	0	0	0.18459	0.66496	1.62393	1.13847	0.349184	0.0850631
gene00094	7.57146	16.4529	0.333813	0	0	21.7951	27.0975	21.0388	5.98857	3.87171
gene00095	5.62344	13.4743	3.65815	17.4371	8.79096	28.1817	74.7971	97.1177	59.1108	61.5154
gene00102	12.8155	11.8631	1.26582	9.14912	2.79844	19.5887	4.60301	1.49159	1.63868	2.09741
gene00105	5.59459	8.13553	0.226577	0.419816	0.437779	12.0887	5.36547	7.21239	6.31925	11.9522
gene00106	3.18356	6.89122	0.154377	0.198654	0.477777	6.37187	1.70016	1.74219	2.36178	3.45258
gene00110	0.0775873	0.101101	0	0.0382847	0.0526046	0	1.79777	4.60666	20.8864	12.4975
gene00114	0	0	0	0	0	0	0.0451943	0.087268	0.0522839	0.0590495
gene00117	24.0924	10.1785	26.231	24.8472	2.75983	7.77277	4.5201	4.66255	3.92225	10.458
gene00118	7.14833	2.80936	45.023	9.51755	1.21643	9.42267	3.75531	1.78961	3.94789	0.765711
gene00119	6.18753	4.54585	10.5225	2.2722	1.41532	65.9197	53.0182	56.7684	73.244	228.262
gene00122	10.3122	18.3588	0.652949	4.64385	1.83705	13.0191	9.82774	4.01869	5.77485	11.038
gene00123	2.22517	2.80794	0.315538	1.52175	0.638426	1.53801	0.931884	0.660785	0.685013	0.851462
gene00125	0.594245	0.41387	0.253556	0.0256776	0.174216	0.185795	0.242012	0.145641	0.137095	0.12253
gene00126	16.4858	8.49417	1.1379	0.438108	0.586935	14.6118	18.0425	14.8419	17.2443	21.1799
gene00131	116.944	26.1592	0.767158	0.496846	0.125369	1.58989	0.179533	0.244089	0.1039	0.229691
gene00132	3.42815	0.840887	0	0	0	0	0	0	0	0
gene00135	3.67306	2.52292	0.714703	1.80134	0.918579	4.39635	3.24088	3.49161	3.72561	3.61717
gene00136	48.3012	42.2414	29.054	3.99454	0.745885	26.7421	24.6064	23.1787	28.2565	23.8601
gene00137	3.64294	2.91143	1.07243	20.3488	11.2749	4.90021	12.2733	11.1667	20.1336	9.22278
gene00139	0.200068	0.297746	0.124066	0.260144	0.232435	0.478546	0.421672	0.10898	0.218379	0.801795
gene00140	17.4869	19.8989	17.0944	16.0271	8.56716	20.0292	18.3356	24.7929	27.6815	25.1779
gene00141	9.6306	6.01604	6.73324	5.35699	3.85668	8.30319	3.57152	1.59295	1.37217	2.22482
gene00142	82.7866	98.6187	13.0219	1.17069	0.994136	79.0235	76.0837	27.1693	25.1156	18.5991
gene00152	3.07748	3.11336	4.50694	2.60072	0.488042	1.06188	0.866439	1.18026	0.660718	0.909229
gene00153	4.28486	4.20113	1.14728	3.02833	0.246684	0.579722	0.407691	0.0776481	0.117911	0.0887792
gene00154	7.39779	6.23123	5.00541	4.31861	1.78005	1.2718	1.64795	0.874847	1.35984	1.26771
gene00155	8.84339	7.3084	3.01512	6.0664	1.59286	2.28903	2.27337	0.828096	0.921682	0.922271
gene00156	12.9673	10.2721	38.8747	13.515	2.22522	1.06142	0.924844	0.485328	0.183922	0.176736
gene00161	3.71775	4.78861	1.98336	3.0468	1.744	0.641421	0.229709	0.0895427	0.268315	0.121177
gene00164	104.091	89.1852	619.763	260.353	64.9483	15.2252	17.6387	4.90771	4.25413	2.15686
gene00165	1.28741	1.53229	0.512229	0.51929	0.0934677	0.430383	0.50218	0.399878	0.568557	0.53093
gene00174	11.2814	8.38746	0.853731	1.65899	1.01878	6.59325	3.27089	1.6262	1.24179	1.22109
gene00175	5.31271	6.56434	1.73003	0.532684	0.140355	2.76822	2.40848	1.70159	1.6334	1.29502
gene00176	3.71341	5.33764	2.8293	4.46298	4.20492	11.3522	2.26969	1.00087	0.813579	2.38108
gene00178	22.3539	18.8274	0.83074	7.59494	3.45364	43.3442	17.078	8.22546	7.15002	6.3556
gene00179	2.65304	3.54188	0.806062	5.49946	1.994	10.9695	5.57393	5.25624	3.51797	4.37936
gene00183	1.53421	0.410469	0	0	0.134921	0.115155	0	0	0	0
gene00184	1.31986	0.770281	0.0470666	0.0530539	0.132031	0.167021	0.0712685	0.039427	0.018237	0.0210149
gene00185	755.611	397.597	85.9104	87.1915	67.7717	209.775	111.021	57.5164	92.0367	101.244
gene00186	0.793317	2.15531	2.1604	0.698939	0.33316	3.66439	0.577851	0.650174	0.721902	0.131378
gene00187	7.08729	8.83571	3.40542	6.89378	10.4239	34.4287	13.7629	11.9717	15.5407	20.3058
gene00188	303.821	81.7826	8.8804	9.35226	175.893	898.538	271.002	26.3584	7.00689	16.2353
gene00189	265.05	170.043	184.832	78.0193	7.11146	68.5313	69.6099	55.8131	78.543	86.304
gene00190	35.2634	36.5135	92.2982	37.5281	11.6477	32.5409	28.9817	23.3521	24.2622	25.8899
gene00193	3.206	2.9714	0.287964	0.594163	0	1.18804	1.58246	0.396014	0.111522	0
gene00194	0	0.29423	0.258658	0	0	0	0	0	0	0
gene00195	57.5258	59.7922	27.936	18.04	4.55079	103.896	103.382	60.3019	84.9163	69.0696
gene00196	40.6722	49.5894	0.15547	0.344474	0.227703	34.3666	30.6041	18.5559	9.9367	2.2596
gene00197	20.4433	23.2065	45.4902	19.6374	3.44351	16.7368	12.9308	10.782	10.7704	11.5694
gene00198	23.4988	27.4917	62.4549	22.5409	4.04143	15.8663	11.5466	10.9712	14.8424	15.1901
gene00199	4.62686	4.6806	0.217761	2.53563	0.749492	6.65756	1.59313	0.422733	0.44227	0.334308
gene00201	0.128479	0.0652796	0	0.230395	51.3644	0	0	0	0	0
gene00204	43.2	39.9536	26.6544	15.0106	10.6005	15.0937	9.68558	5.36088	8.49193	5.63557
gene00205	61.7949	25.3356	1.67969	0.143261	0.368555	45.88	53.3994	67.2972	66.2948	62.512
gene00206	57.2695	59.6815	0.720146	2.30271	4.1476	50.7175	54.477	8.05659	8.94857	3.86903
gene00207	29.4437	16.5584	28.7193	47.105	3.91857	22.7982	14.5415	8.84973	9.86885	8.82628
gene00209	3.62575	2.1994	2.34164	3.93123	1.00091	2.96523	2.87537	2.59575	1.74051	1.74112
gene00210	68.7056	22.6892	3.42413	3.94472	1.02809	10.4981	6.09685	5.66852	2.57841	1.80636
gene00211	25.1862	36.3253	19.3138	15.8069	7.45543	12.6312	17.526	11.7706	12.6133	10.6978
gene00213	1.52577	1.95706	0.0942851	0.174697	0	0	0.119461	0	0	0
gene00215	33.1754	15.4265	0.058111	0.295343	0.0749345	8.99484	8.57553	9.33239	8.80634	4.3152
gene00216	42.3504	13.1133	12.7431	17.6002	1.04249	25.7744	23.1021	16.008	7.35396	19.2105
gene00217	51.5414	66.7126	272.054	71.528	5.41537	47.4649	58.9508	34.6292	52.7692	39.5099
gene00219	0.621357	1.16435	0.0509382	0.0881606	0.175147	3.49805	2.11899	1.0818	2.52129	0.751028
gene00220	0.401955	3.21764	10.7928	7.0647	0.330914	0.481992	0.524745	0.313634	0.42625	0.187875
gene00223	0.290182	0.0304071	0.505035	1.38038	0.234369	1.54097	0.127486	0.325923	0	0
gene00224	27.333	22.2308	0.132501	0.012917	0	2.86765	3.14189	2.57904	2.52376	2.22575
gene00225	8.3063	12.1986	1.00451	0.402898	0	13.0362	12.0136	6.74674	10.0815	10.0819
gene00226	4.54028	12.8001	0.209696	0	0	0.605232	0.480456	0	0	0
gene00227	50.6411	13.3281	21.7099	12.5391	0.84905	5.11179	1.55798	0.195507	0.447807	0.110595
gene00228	77.427	65.5858	84.6795	73.3646	16.669	54.9233	49.3104	43.5295	39.3386	35.7862
gene00229	17.9312	13.1216	24.0106	18.5873	6.91966	15.9553	15.6294	11.4707	11.251	10.8347
gene00230	587.84	148.303	12.4706	5.15288	7.00536	72.4233	24.7106	16.6014	11.959	9.66943
gene00231	5.76183	6.03074	5.65315	7.02984	1.08047	8.69732	7.90494	5.52016	4.52013	4.4439
gene00232	111.363	132.008	109.63	93.7181	28.3788	175.964	204.469	371.46	411.002	441.618
gene00233	162.422	131.661	374.262	197.109	31.4912	57.4902	57.2124	122.527	182.135	139.469
gene00234	23.5738	17.0817	53.6769	22.7628	19.591	5.12146	6.85848	7.16212	8.42081	7.57566
gene00235	14.3236	12.874	29.5994	46.6739	37.9695	18.6083	14.8816	11.5096	12.7097	11.8938
gene00237	2.26909	1.92354	1.29044	2.51919	0.631146	1.74088	1.61208	1.01649	0.650693	1.11215
gene00238	1.03432	0.723388	0.038713	0.583221	10.0266	0.435564	0.180638	0.037668	0.0348379	0
gene00239	16.4297	19.485	4.29247	6.72883	3.83846	13.0152	12.2684	17.6158	17.1219	20.3118
gene00240	2.49733	3.29477	0.250799	0.50077	0.0938098	4.99998	2.97458	0.88258	1.24134	2.53774
gene00242	8.6946	10.6517	2.47581	3.11598	0.484027	16.1249	16.987	15.5261	18.6729	25.1103
gene00243	0.0361925	0.175015	0.307996	1.26971	8.50652	0.0793716	0	0	0	0
gene00244	5.71858	2.35071	1.15051	0.817872	1.47692	0.0767158	0.173691	0	0.200954	0.037036
gene00246	1.6204	2.92226	53.4258	9.98209	0.403851	0.626504	1.23272	0.732977	0.534098	0.477404
gene00247	0.775877	0.103576	1.05466	1.50782	0.136182	10.4555	1.14518	0.915296	1.58716	0
gene00250	1.94348	0.673067	2.06357	17.0472	46.7919	7.71384	0.252617	0.775893	0.831368	2.45571
gene00254	2.68143	2.17282	2.09135	1.05794	0.712866	0.514806	0.365434	0.372295	0.205145	0
gene00258	36.69	43.815	3.97541	17.7645	16.5169	46.0274	63.0649	59.0984	71.2553	62.3815
gene00260	14.3856	17.752	9.60191	17.3671	22.2293	16.5311	11.1284	9.1494	11.071	10.6461
gene00262	3.35234	3.7382	85.225	95.1333	59.8097	0.335599	0.287782	0.0900154	0.0832731	0.0460227
gene00265	174.404	172.859	787.422	397.128	65.8556	194.968	208.849	176.031	188.221	181.869
gene00266	1.8103	3.11593	3.78186	1.90012	0.251233	1.5091	1.07968	0.214728	0.390444	0.131333
gene00270	94.0829	59.1902	4.49165	16.5104	11.4329	33.7994	7.52757	3.78701	2.64485	5.14438
gene00272	7.69161	8.17864	5.10243	10.5922	3.80025	7.48021	6.08204	3.96698	3.44055	3.55098
gene00273	38.4607	17.2769	52.2837	68.1118	4.90518	28.0808	8.37916	2.99425	1.44938	0.596167
gene00277	6.7251	10.3785	4.18727	2.90026	1.8786	1.04087	0.878825	0.761231	1.58175	2.55472
gene00278	10.54	10.2168	8.47373	6.819	4.0935	8.02596	6.07315	4.18715	4.16891	4.61032
gene00279	0.109651	17.5785	0.25677	0	0	0	0	0	0	0
gene00280	37.0991	29.3819	88.0463	52.345	24.6118	36.0608	33.8837	37.12	37.8739	43.7187
gene00281	17.2075	18.5842	10.9389	5.0536	2.54889	10.7426	10.4245	12.801	14.0338	20.7597
gene00282	790.677	853.442	1287.23	785.464	150.949	941.376	922.493	1127.33	1164.09	1115.11
gene00283	10.196	62.2348	277.187	216.168	151.793	0	0	0.0670799	0.0310122	0.0357541
gene00284	1.42195	1.96283	11.36	32.078	26.7526	9.2909	7.81301	8.92097	6.93374	6.03529
gene00288	0.32808	0.197905	0	0	0	0.463035	0	0.437217	0	0
gene00289	0.465893	0.504005	0	0.0848389	0	3.32748	0.544301	0.643126	0.181157	0.100145
gene00290	30.6283	13.1511	3.42911	0.649706	0	213.598	185.878	332.277	82.3744	93.054
gene00291	31.4858	29.9254	3.41399	14.9994	5.41359	67.1003	45.5032	43.4891	38.5032	36.0983
gene00292	36.6857	59.4552	7.36309	6.76559	11.4673	106.664	185.936	300.97	320.139	312.128
gene00293	0.286735	0.0925717	0	0	0	0.426216	0.105366	0.513817	0.787478	0.112324
gene00297	211.375	156.273	82.505	135.264	65.8309	296.007	346.526	331.037	291.923	231.754
gene00299	2.6127	17.3733	2.51995	2.0829	0.440224	1.06426	0.769989	0.4422	0.189412	0.425747
gene00301	1.79249	2.0971	2.37002	3.4315	0.527839	3.92611	2.47342	1.87623	1.70206	1.75296
gene00303	5.02407	6.39365	9.6941	22.1294	10.6856	12.3478	14.6735	8.99358	11.3711	9.44944
gene00304	14.9937	11.4228	0.4603	1.05152	1.69653	21.9867	12.7365	11.9476	15.4074	15.5858
gene00306	0.0811745	0	0	0	0	0.0580606	0.0288205	0.0195918	0.0166708	0.037656
gene00309	0.665027	0.474783	0.38594	0.516219	0.1093	0.22022	0.263081	0.0581339	0.0696932	0.472851
gene00310	3.63441	12.7685	6.917	2.91749	315.29	455.403	4880.74	6758.03	15629.4	24137.3
gene00312	0.998129	1.17489	0.171271	1.14628	0.719642	2.21877	0.421295	0.11289	0.0731197	0.317368
gene00314	0.826157	5.21686	1.41487	0.210082	0.164839	0.372943	0.186373	0.0582957	0.188698	0.0608772
gene00318	17.5023	21.1238	4.24723	17.0136	4.56519	27.769	25.9451	19.4057	22.7138	20.7995
gene00319	13.7615	9.47419	6.4928	5.0049	2.51897	2.11726	1.81442	2.14093	1.93366	2.97249
gene00322	14.3711	14.9722	47.9251	10.1711	1.9271	12.867	13.9176	12.1181	17.2069	17.0987
gene00323	21.0868	3.72165	11.3003	0.176184	1.56368	0.133014	0.181919	0.142277	0.121125	0.474285
gene00324	37.3653	38.1176	6.23049	8.72753	10.5767	23.6387	30.8909	39.7311	40.862	44.3854
gene00327	10.8403	11.0839	7.40032	10.0007	5.59357	23.9897	10.3518	5.76947	6.14133	3.05538
gene00329	16.0728	20.4998	0	0.186138	0.0772048	6.13496	3.40358	1.64472	2.23879	2.16682
gene00331	21.3167	17.1393	0.227977	1.8362	0.4048	2.20012	1.22738	0.467755	0.297348	0.389013
gene00332	1.06955	1.50922	0	0.0684185	0	0.163882	0.126253	0.207719	0.0730472	0.0403812
gene00334	5.79662	20.7147	110.991	12.6778	0.332555	13.9345	19.0072	15.4873	25.9698	41.6059
gene00335	13.7014	12.5405	26.9435	14.2251	10.3059	14.8863	15.5369	12.6118	15.4663	17.5504
gene00336	3.17161	3.24894	0.652445	2.5723	1.46614	3.37831	0.622996	0.141364	0.104581	0.194061
gene00337	1.72059	1.65328	0.389948	2.7992	1.58702	2.3413	0.352336	0.0162756	0.0164767	0.074435
gene00338	0.18159	0.0503757	0.542423	0.982086	0.196642	0.0282654	0.0280552	0.0302338	0	0
gene00345	10.5621	9.94449	48.2694	29.5919	3.17017	12.8725	13.9173	9.94125	13.4178	12.5605
gene00348	81.3667	70.6979	18.5455	31.9007	25.4725	79.6721	83.7964	95.3359	91.0456	101.049
gene00349	0.168568	0.279694	0	0.225661	0.293207	0.717645	3.39809	1.52776	0.697853	1.4083
gene00351	1.80156	3.61894	0	0.0276889	0	7.80594	10.1347	6.54978	14.2496	3.96374
gene00352	7.35526	6.37859	15.2147	7.14302	1.80349	11.7384	6.75078	1.82957	1.79957	1.70737
gene00353	12.447	13.67	34.5626	17.0883	4.30618	22.754	13.2136	3.34773	3.12481	2.65935
gene00355	5.8565	3.54664	0.498211	1.76025	1.45422	3.75389	8.21925	5.86692	7.14092	7.32581
gene00356	4.82105	3.96356	12.0101	5.17617	2.1208	6.00161	3.83116	0.570709	0.653976	0.602862
gene00357	14.1281	17.2697	32.7445	18.925	5.70801	14.6798	13.6692	13.9179	16.7453	19.0782
gene00358	193.46	216.692	173.782	173.23	63.3292	157.183	188.344	156.162	190.261	157.857
gene00364	78.19	57.1979	16.3739	118.614	165.257	80.4082	46.3383	13.7194	16.4024	11.8954
gene00365	6.01454	7.72622	1.32593	3.99023	1.87319	6.69534	4.5167	2.31792	2.76503	3.07511
gene00368	8.58099	11.7588	26.4261	13.3155	20.2317	1.72277	2.82652	1.70193	3.29841	1.85166
gene00369	34.8689	41.0011	8.49677	17.9259	13.8018	37.9453	25.0745	20.5782	28.5944	24.5568
gene00370	6.59487	12.6552	0.160212	3.54168	2.23485	7.04775	6.30191	4.59514	3.8186	4.55011
gene00371	18.5913	24.6635	23.5225	18.2325	6.26829	20.6922	20.4548	12.7878	10.7212	12.0668
gene00372	12.2634	10.2231	7.94473	24.2237	8.23867	15.6686	10.9094	5.70719	5.60893	4.5447
gene00375	11.9447	15.5006	12.5139	12.0408	4.79798	18.1651	14.443	11.284	15.7226	13.5283
gene00376	12.46	9.81897	1.71149	5.89554	1.69018	14.1229	15.176	13.8404	12.1399	8.57222
gene00377	4.13954	4.8476	30.1967	142.248	42.0076	1.59935	1.33911	0.820785	0.868868	1.60661
gene00379	57.853	59.1389	16.8562	18.605	11.0328	67.2544	76.6223	65.1731	77.4214	104.782
gene00385	9.52239	10.9649	1.3851	3.16167	1.79377	11.4489	2.05729	0.346681	0.695292	0.954375
gene00386	7.50279	8.85925	0.345892	2.88797	2.32493	14.2419	7.223	6.12205	7.40998	5.20922
gene00387	21.2798	19.8991	20.1806	24.3446	11.8223	19.3567	17.2874	15.2345	13.3929	14.8879
gene00388	53.8173	32.9825	44.1005	37.0961	10.3144	31.5277	23.0383	12.4357	16.756	13.3888
gene00390	45.8979	48.0692	80.0061	45.268	12.7212	29.9269	22.2175	15.0638	13.4628	12.7396
gene00393	69.0301	63.5487	94.4285	160.337	94.1452	52.1646	44.5435	38.9973	42.8908	34.3742
gene00394	0.230132	0.290604	0.0541266	0.00981932	0.037959	1.02066	0.781933	0.839872	1.70888	0.275458
gene00395	20.1611	15.5234	1.45202	4.2416	0.404677	33.8291	21.4309	9.64295	11.9368	14.1056
gene00397	42.952	43.221	33.7186	44.533	14.7564	47.8388	34.8803	25.4638	26.0259	26.171
gene00399	18.3888	20.9838	2.56145	6.51538	4.02347	17.6712	3.95777	2.48566	2.63821	2.71511
gene00400	61.1159	59.734	4.43659	1.2073	1.38375	34.981	22.5778	20.5518	41.3246	46.9202
gene00401	51.9542	125.911	1.67617	2.01793	43.2629	242.07	73.1055	130.324	132.941	281.428
gene00404	19.7654	39.9997	4.67219	0.48551	1.4014	136.966	167.153	293.419	311.536	501.396
gene00405	53.9026	53.4484	9.2692	5.28428	10.2367	43.5453	40.2511	37.3322	39.073	51.357
gene00409	421.457	423.206	2908.14	1119.36	198.531	473.582	451.454	345.888	459.534	370.782
gene00410	8.59657	9.589	2.78051	7.38866	2.54327	10.3517	9.22222	7.84796	8.1223	9.80501
gene00411	0.771157	1.84266	15.7393	5.83915	12.6243	0.680719	0.395208	0.10786	0.698317	0.508035
gene00414	17.7107	15.6892	90.3335	35.9672	4.16135	12.4669	14.5252	10.1822	12.8762	12.5993
gene00416	5.91156	10.4605	0.282189	1.09141	0.569428	7.2562	3.72358	3.34744	6.38831	2.83056
gene00418	15.7375	14.0461	16.7256	5.13831	2.20781	10.3529	8.28597	7.23387	7.81965	11.5974
gene00423	8.11066	5.89466	0.386648	0	0	8.14757	4.17123	1.7548	1.6941	0.767793
gene00428	20.8389	26.5314	9.85388	1.74447	0.453339	0.24422	0.158695	0.0806912	0.179332	0.0283217
gene00429	27.3914	27.8353	17.4997	6.10261	6.65617	17.4353	17.0183	19.7174	22.5825	24.4255
gene00430	1.26613	0.526706	0.0190537	0.0913475	0.0552218	0.552462	0.713204	0.736224	0.524009	0.664284
gene00431	10.8813	18.2075	4.23285	6.61048	4.00321	9.79452	5.11846	2.53062	2.99325	2.27841
gene00435	15.3349	6.82059	0.389381	5.73124	4.49595	6.97705	1.33553	0.232027	0.197515	0.819141
gene00436	54.0232	28.1655	3.01236	10.7873	6.29771	20.5511	4.65941	1.96703	2.29984	4.02001
gene00437	15.0114	12.6767	19.3995	12.1425	3.26745	50.2581	29.6234	32.2078	31.092	49.6804
gene00438	9.42519	11.952	2.62181	5.58707	5.48142	14.5973	12.9154	12.3924	15.6648	13.988
gene00445	41.3817	44.7634	12.381	17.9445	2.65711	31.5069	34.1916	31.7672	40.9665	42.3719
gene00446	57.5243	74.4993	20.7865	23.9309	2.21766	52.0252	39.4287	29.0998	38.1917	35.778
gene00448	41.4193	43.7649	84.573	76.7847	26.2036	53.2487	40.2205	27.3092	33.8044	22.942
gene00452	0.214798	0.137331	1.19717	6.51241	13.5063	0	0	0.0217536	0	0.0243544
gene00456	11.75	17.7031	1.8362	2.51904	0.778178	10.7591	7.26145	7.13736	6.17377	5.42373
gene00458	4.70867	5.5403	24.901	8.95736	0.428132	5.92309	3.52975	2.20261	1.79651	2.38905
gene00459	2.53267	1.64121	1.28114	13.2779	0.203221	0.401972	2.26984	2.90991	0.941422	0.565096
gene00460	0.0709043	0.482247	0	0.0172124	0.0982423	2.59969	1.31603	0.723774	1.67482	0.633215
gene00461	0.22354	1.41204	0.033913	0.0142923	0.0564717	1.06229	0.691774	0.357255	0.701945	0.222907
gene00463	0	0.382979	0.0640292	0	0	0.725775	0.58755	0.491548	1.15241	0.358505
gene00464	0.654344	1.1667	3.29278	4.16576	1.59652	1.18913	1.34292	1.10041	0.508804	1.00251
gene00469	2.07392	2.30113	2.37894	3.17385	1.06981	0.975997	0.419277	0.427413	0.20026	0.272618
gene00477	14.9936	4.39743	0.638322	0.596914	0.678047	0.708913	0.766454	0.347322	0.129656	0.0498101
gene00478	0.159198	0.358686	0	1.06313	0	0.276373	0	0.197079	0.0838479	0
gene00479	26.3447	31.682	2.37286	14.7537	6.24925	34.5901	24.1068	20.711	23.4752	16.0286
gene00482	1.91874	1.61533	27.5081	9.33172	2.79432	2.98282	1.72328	0.857515	0.733614	2.05942
gene00483	0.207022	0.118066	4.4328	4.74873	0.0578234	0.518675	0.253281	0.0527891	0	0
gene00489	0.384058	0.444177	2.09402	3.22329	0.33117	0.577313	1.24183	3.01231	3.47366	2.621
gene00491	97.4244	161.127	22.987	8.17407	7.3488	97.661	252.234	386.682	307.735	319.024
gene00493	0	0.573441	0.249815	0	0	0	0	0	0	0.213986
gene00496	8.58699	9.10361	1.78075	3.37797	1.58473	7.72904	5.3544	3.73711	3.11495	4.20987
gene00502	2.38018	3.79184	1.40669	7.25771	5.2765	1.67195	2.01656	1.5556	2.34245	2.53251
gene00503	3.39315	1.14777	6.26333	3.60857	0.355402	2.59651	0.854232	0.199058	0.368205	0
gene00506	28.428	31.4543	2.01308	8.17289	4.51788	32.3759	8.26115	3.42779	4.30253	4.32003
gene00509	116.154	204.499	12.4737	17.5113	3.16378	23.3863	19.8644	20.36	13.7285	11.1487
gene00512	5.71901	5.69669	2.03086	3.43184	2.62871	3.26384	2.3585	1.83245	1.58583	0.83978
gene00514	202.811	316.42	164.894	174.612	76.3249	213.738	577.141	683.089	679.453	527.845
gene00517	0.125555	0.0727888	0.498872	0.425254	0.363014	0	0	0.0455944	0	0
gene00518	267.813	236.29	1256.17	607.636	79.6462	235.906	240.098	183.647	214.513	208.659
gene00519	0.939457	3.36041	0.073346	0.0679501	0.530295	6.33096	4.88562	3.85646	4.77348	2.44482
gene00523	69.8644	60.4183	0	8.87535	9.57501	19.3998	16.2292	10.7638	7.53216	1.27709
gene00525	1.40655	2.12704	0	0.0459829	0.0611275	1.02447	0.610911	0.531664	0.697754	0.389351
gene00531	18.5908	16.0712	1.08502	5.06421	3.2517	16.9322	11.9779	4.5667	4.46686	6.41915
gene00532	8.03561	12.165	3.52593	6.765	1.80384	5.87802	3.58613	1.15861	0.887913	0.624069
gene00533	29.0218	32.973	2.6328	6.46384	11.355	7.80787	8.59139	7.63399	7.98413	11.3422
gene00534	0.298681	0.24046	0.199845	1.61315	0.789143	0.144422	0.387245	0.165564	0.194473	0.222115
gene00535	16.5377	22.0154	46.5218	26.6316	5.54294	23.4113	24.1151	31.5223	51.548	46.6385
gene00536	13.8243	14.1512	16.516	16.943	10.7532	24.2421	28.0218	26.8027	31.8268	23.8974
gene00537	15.9319	10.483	34.8414	20.1297	8.84949	16.0028	18.0612	24.9506	27.5259	16.9084
gene00539	76.8953	66.1925	91.0247	60.5155	18.8215	65.5802	77.3821	71.7729	81.7965	66.5094
gene00545	2.44332	1.5816	3.14873	10.061	3.29192	6.76326	5.60034	4.17538	3.71001	3.45656
gene00546	7.8586	2.69704	42.5479	52.4741	8.45654	18.1807	15.0804	3.78693	4.05744	1.85909
gene00547	10.2153	10.2158	9.77729	16.0658	3.63155	17.4397	16.5473	11.0479	12.9817	15.6188
gene00550	8.37368	14.5194	3.4168	7.63067	4.03539	15.4846	10.6743	8.38325	9.85343	8.57506
gene00553	2.44394	2.08221	0.190152	2.96943	2.31728	1.90211	0.176683	0.12869	0	0.128808
gene00554	34.0743	21.6499	5.49547	8.3004	3.07971	32.9986	32.0344	29.9042	36.0555	35.7971
gene00555	18.1115	16.1888	4.87977	3.12175	3.80958	10.5733	10.5939	13.6881	14.5129	14.4117
gene00556	16.3521	13.4772	3.83151	3.25618	3.54988	10.2647	8.3342	10.1476	8.99454	9.67031
gene00558	18.3688	15.2909	3.29026	2.44095	0.892625	9.31575	6.12434	5.77523	5.49575	14.8031
gene00561	158.101	185.067	405.366	225.892	57.573	176.824	227.687	214.874	234.533	200.143
gene00564	16.2268	35.4279	6.82583	23.875	7.70105	70.0885	74.3324	110.504	79.6085	90.1932
gene00571	1.20427	5.3323	0	0	0.101224	10.9934	8.08178	8.76538	17.8648	3.13882
gene00572	0.666911	0.93004	0	0	0	6.62063	5.00029	5.99037	12.4714	1.39537
gene00573	1.96169	2.36409	0.981006	5.05966	4.25157	3.74492	2.48848	1.61742	1.04025	0.601495
gene00576	8.55898	5.96844	0.279377	0.109628	0.285797	0.694712	0.241944	0.171324	0.137495	0.128856
gene00577	14.0049	14.2383	0.737497	7.25636	2.19898	10.1266	3.76497	1.31908	0.59593	1.69676
gene00581	47.7967	11.1451	2.44407	14.3456	10.3477	127.447	39.9789	17.8088	18.32	9.10647
gene00582	36.5181	26.6434	31.737	40.8637	26.0827	32.159	18.221	19.2329	17.8626	14.9504
gene00583	104.488	109.442	61.8434	72.486	61.7715	99.2741	138.044	210.459	248.559	229.632
gene00584	3.60021	5.04525	0.854168	0.931847	0.294571	1.12382	1.35546	0.706795	0.961793	0.800997
gene00586	36.4668	29.7333	31.217	34.2441	14.0556	30.2193	39.0331	54.7863	59.9474	61.0727
gene00587	177.048	160.127	141.68	158.077	58.7769	158.358	179.434	220.939	244.854	226.251
gene00597	3.64202	9.28738	2.35985	0.172237	0.302801	6.02567	10.8395	21.2425	22.7655	20.904
gene00600	3.7899	4.98997	14.4859	35.9289	6.54485	0.205994	0.268688	0.0364213	0.110614	0
gene00601	165.613	176.548	201.537	169.993	42.5822	155.39	148.396	148.382	163.769	149.938
gene00603	117.795	114.264	337.665	216.811	56.2059	119.8	132.945	112.388	112.296	116.059
gene00604	42.538	34.1559	14.965	31.8191	42.7672	30.1128	22.0128	20.945	24.0388	25.9045
gene00606	4.02474	6.85712	0	0.0869251	0.231449	19.4451	9.74696	15.6806	11.1367	0.949639
gene00607	82.4136	57.9814	0.695806	10.4039	5.80694	81.3541	44.2145	18.5742	16.8518	5.69921
gene00608	23.5159	17.3426	4.89569	5.43302	1.95302	41.6022	8.86679	3.78367	3.2388	3.06451
gene00613	17.4258	19.3913	2.01115	10.7993	4.98484	77.153	59.9237	20.9801	20.7288	52.1786
gene00614	113.034	99.5425	121.965	93.184	53.5666	78.5642	66.3039	35.6164	43.7039	39.9946
gene00615	0.350437	0.701078	0.128195	0	0	0	0	0	0	0
gene00616	20.7583	6.4567	1.5514	0.230355	1.22725	16.8253	8.11955	15.6181	14.5143	8.37818
gene00617	1.36112	1.69837	0	6.46028	12.0947	0.272692	3.05675	0.0406815	0.103866	0
gene00618	52.0702	29.1764	5.30265	16.8826	7.54377	45.6856	20.0379	4.75519	4.26022	1.65013
gene00620	25.9389	74.1982	32.1299	34.9496	27.1501	21.6273	13.745	9.98471	10.3858	11.3758
gene00622	1.30693	0.739035	4.11392	4.70061	2.82485	173.633	12.3053	0.956765	0.0764829	0.215051
gene00623	3.70182	4.89937	0.99334	9.59613	6.59506	1.15918	2.1997	2.39908	3.30907	5.3474
gene00624	8.10873	5.84117	5.22793	9.91688	1.72347	15.0461	13.4061	12.6235	9.07732	10.1977
gene00625	9.83243	8.47053	11.5438	13.2317	2.0354	16.3317	17.6026	11.0637	9.47374	10.8193
gene00628	43.6943	40.0153	212.684	117.969	32.8038	44.0634	51.5465	33.6527	34.7776	39.0334
gene00630	0.093223	5.34757	0.381265	0.418849	0.103525	13.2334	41.0048	146.205	280.421	132.529
gene00632	0.0337135	0.173422	0	0	0	2.84453	1.11764	0.488569	0.170606	0.0879275
gene00635	0.0614788	0.0631269	0	0.24058	0.0292014	0.706804	0.646166	0.26774	0.635377	0.281283
gene00637	399.604	132.45	7.25409	11.2957	5.33527	97.8968	39.0674	18.2205	8.01042	8.46298
gene00639	32.5757	44.9197	49.5261	79.5537	45.967	119.603	110.927	169.657	152.932	132.017
gene00641	24.8188	12.0281	15.8802	34.0086	2.69214	16.6212	4.80832	1.92526	0.78679	0.282137
gene00642	2.41255	2.91681	7.32092	3.95288	0.626239	0.897773	1.21496	0.45616	0.909803	0.689619
gene00643	26.3476	7.18028	1.04936	1.07163	1.28276	4.23257	2.69309	1.23733	1.09215	1.3291
gene00645	17.0633	17.9504	113.452	40.7895	9.96871	24.4951	24.0211	17.0963	23.1638	19.9826
gene00646	244.082	304.609	24.3985	23.2882	5.05109	114.937	73.9556	42.8231	45.7979	79.5155
gene00648	242.487	283.936	560.161	424.327	148.248	185.374	219.269	223.974	234.242	208.95
gene00649	3.38152	3.73587	2.66434	5.43795	1.6588	6.85288	4.00818	2.45662	2.13934	3.42058
gene00650	32.3392	29.29	30.0329	41.3752	24.234	32.4641	37.5796	35.3304	34.688	40.1455
gene00656	26.4955	35.8425	2.37153	20.2581	6.84414	32.9327	23.0178	14.4024	12.4445	13.4781
gene00658	52.4248	52.1134	28.1014	19.5084	6.61761	31.5354	33.9044	20.4541	22.4844	22.111
gene00659	1.05852	1.1205	0	0.0912345	0.0465953	0.0838342	1.45758	0.609545	0.317637	1.3031
gene00660	15.1362	10.9482	3.89055	1.91842	0.271644	4.65666	3.39045	3.62885	2.54921	4.53318
gene00661	13.8213	19.7812	0.904997	0.0695401	0.0925795	0.299289	1.33249	1.03663	0.594032	13.4418
gene00662	29.2551	69.5331	10.7695	14.7106	11.6092	50.451	45.8479	27.3233	22.7922	22.262
gene00663	6.11036	11.4856	0.78887	0	0	0.127294	0.204477	0.105484	0.106787	7.12327
gene00664	35.1095	192.362	11.3473	10.4911	6.57699	16.4835	17.9258	10.7769	14.6126	10.1942
gene00665	31.6489	34.594	104.971	65.4282	14.3085	29.9713	42.3456	37.5812	54.6454	43.0328
gene00666	6.10909	4.63535	1.90153	1.05978	1.60097	16.6059	14.0247	20.3311	16.7724	16.5518
gene00667	0.0539712	0.877564	0.697854	0.289004	0.06391	0.113728	0	0	0	0
gene00670	3.03152	1.92547	2.00215	0.5309	0.215149	0.280009	0.347252	0.0408063	0.208386	0.11683
gene00674	20.326	14.9673	23.0907	18.4448	9.87301	16.8557	12.3394	7.77605	7.53127	10.0849
gene00675	10.3292	10.0003	7.1643	6.66492	6.6648	13.3964	8.4263	2.38155	3.15048	1.29325
gene00676	56.4585	47.3671	13.5516	18.7299	15.5723	17.1519	23.2312	31.3949	38.5942	37.3516
gene00677	64.4322	63.029	52.9803	51.7966	12.9861	150.432	108.656	43.9794	52.0203	37.1754
gene00678	36.7914	57.9312	58.7377	41.7804	27.0903	69.1849	49.2096	24.7251	34.6965	25.1237
gene00679	23.6535	25.042	26.4888	25.4281	19.4214	40.7498	36.6804	22.8334	33.8938	22.6709
gene00680	56.7995	62.7849	9.4587	37.7433	17.1204	74.1476	90.974	88.0908	84.2474	78.0431
gene00681	11.0365	13.8818	9.88288	11.3923	5.49976	9.8028	9.16843	4.43201	4.30732	4.19411
gene00682	5.69348	4.16493	4.2293	1.88535	0.0783413	6.82533	4.9238	1.65423	0.426124	0
gene00684	22.4765	8.98261	3.85	8.38931	4.16591	1.83606	1.76056	0.119648	0.265133	0
gene00686	2.55226	1.90197	0	0	0	2.05149	1.05328	2.36794	3.105	1.55966
gene00687	2864.55	6403.51	65.842	16.2842	43.3446	619.641	608.682	706.855	579.724	397.096
gene00688	65.1754	111.467	1.83231	3.21266	1.84739	26.5098	9.4502	6.32279	8.25214	3.24872
gene00690	11.5113	11.436	4.12882	18.6623	12.6172	48.4451	25.0515	12.9295	12.2447	8.19659
gene00691	74.6899	78.8498	148.26	69.9597	30.1129	65.5085	53.3072	40.2122	55.1484	40.5923
gene00692	55.2701	82.7202	1.88056	3.16376	6.42367	84.8019	29.6745	15.7335	19.9942	9.32875
gene00693	28.8352	3.60766	1.69838	4.09083	3.91622	30.2069	10.8523	2.60039	2.035	0.411168
gene00696	0.0265498	0.0590105	0	0.945668	0.250066	1.17839	0.964948	0.80011	0.294503	0.223229
gene00697	13.7827	12.1234	5.46141	9.93377	8.52565	15.2392	13.2814	9.39932	9.55666	10.4461
gene00699	10.4827	13.6772	17.1437	8.38828	3.97469	6.78915	6.00885	4.35524	6.07285	5.05436
gene00700	8.04249	8.42883	59.5191	19.5562	3.38184	14.429	13.2397	6.09946	11.9727	17.6089
gene00702	16.9168	23.6141	32.8275	21.9848	6.98292	24.5464	18.9168	9.8141	11.3223	10.5231
gene00703	4.08769	5.12143	0.100054	5.68749	4.0453	5.16833	1.11445	0.906838	1.37311	1.5239
gene00707	30.0308	31.9599	18.7959	20.7126	6.01541	32.7751	30.8647	21.4736	34.4879	35.5424
gene00708	0.829289	4.06737	1.36413	1.28737	1.81378	3.83615	2.73636	1.37795	0.670378	1.28898
gene00714	7.48681	5.62522	1.07132	3.72841	2.63192	3.79537	3.28864	1.65942	1.06432	1.39429
gene00715	154.564	16.1715	1.23059	0.615188	0.529687	1.44088	0.496542	1.9323	0.589266	1.46005
gene00716	34.003	34.4324	12.2579	17.929	7.46744	35.5985	35.0903	33.2251	31.5365	30.5582
gene00717	0.229051	4.64401	0	0.129202	0	0	0	0	0	0
gene00718	33.7729	33.6426	40.1342	31.1281	12.9104	30.0239	26.44	17.5555	20.2163	18.0106
gene00719	1.28626	2.02156	0.184156	0	0.130726	7.83045	10.9807	4.93402	3.17142	1.57521
gene00722	3.25558	0.865731	0.447167	0.147829	0.182691	1.33989	1.03842	0.836641	0.635737	1.19425
gene00723	6.58031	3.15102	0.499631	0.572862	1.05117	0	0.247003	0.418533	0.193592	0.11154
gene00724	4.73507	6.68552	0.204836	2.49098	1.72993	10.3805	4.41323	2.22794	1.99875	1.76886
gene00725	59.7186	61.873	23.1737	27.2109	45.4423	35.6365	37.038	27.9874	44.3047	37.272
gene00726	42.2472	61.0946	23.4479	6.47568	1.57985	34.6388	12.4919	24.4618	24.2883	24.6767
gene00727	3.22446	14.8462	0.036858	0.325236	0	2.10972	0.453303	0.126177	0.114223	0.855436
gene00728	52.383	99.7029	1.14648	17.6086	7.73058	92.3838	104.789	114.688	118.436	124.604
gene00729	0.0413795	0.302219	0	0	0	1.13471	0.756706	0.810249	0.306059	0.112776
gene00730	77.0912	46.0692	51.622	31.8201	12.077	73.1213	45.93	11.7517	12.6153	12.4935
gene00732	81.1565	94.079	135.375	129.938	17.0081	88.4468	138.309	84.7263	66.702	31.5588
gene00733	4.80901	6.58559	1.32807	3.04443	0.783526	4.50644	3.66885	2.17674	1.97337	2.079
gene00734	36.3621	44.327	3.62363	23.4678	10.1855	42.4851	45.0278	40.0772	37.9138	38.6298
gene00735	9.7915	7.26581	5.78536	20.2032	6.41191	1.87815	3.25601	3.5438	1.84549	1.99537
gene00736	28.7851	24.2654	3.62069	1.93095	0.685922	9.97605	6.19761	3.11189	2.97047	2.86394
gene00737	11.7982	12.8658	12.7542	7.74045	2.31429	10.6531	7.68113	3.92526	5.85381	5.41284
gene00738	11.7493	11.0187	0.391212	0.16653	0.126211	211.064	148.76	59.54	22.5767	14.0469
gene00739	0	0.0756209	0	0	0	0.683996	0.396948	0.958216	2.43224	1.62563
gene00740	57.0382	37.1881	30.9091	27.8724	13.3108	44.0257	34.2531	16.825	17.8803	10.0812
gene00743	27.6121	39.941	10.9634	15.2324	8.21492	35.5533	33.4179	26.45	38.8117	33.4753
gene00744	133.479	128.173	101.696	75.0774	15.0879	129.708	127.313	128.898	148.456	126.804
gene00745	3.82369	2.93219	0.220732	0.867013	0.743072	6.50565	4.82745	1.27003	2.08591	1.00228
gene00747	1.75758	2.93304	0.023278	0.0599085	0.144084	8.79181	6.62967	4.28485	4.07447	4.04852
gene00748	0.313344	0.415764	0.0501345	0.0373511	0.0117198	1.69806	0.975228	0.728011	0.514663	0.272963
gene00750	14.3521	14.8031	1.31024	7.16578	3.84349	12.048	8.27425	3.92354	4.84914	4.57076
gene00754	24.9139	34.8064	2.91352	6.3169	9.35143	11.3089	7.67252	8.13357	10.7773	10.984
gene00757	1.33116	1.22571	1.474	2.46815	2.03713	1.10153	1.13005	0.290909	0.0554156	0.0425783
gene00758	1.59993	9.7711	0	0.388731	1.27452	3.69647	4.52677	3.32194	5.15709	2.65371
gene00761	24.1517	21.5469	79.6552	103.355	151.494	3.17076	6.47509	5.76036	5.66125	6.15587
gene00764	45.4289	46.5165	30.567	37.552	14.5625	53.9869	56.2579	53.0941	68.243	52.6945
gene00765	16.6883	17.4893	3.64893	13.6214	4.84603	16.5073	14.7792	10.9392	8.31407	8.73512
gene00766	9.57535	7.38262	26.6698	32.1775	4.67567	6.62993	2.42129	0.783377	1.35571	0.360119
gene00767	4.17099	3.03738	10.2597	19.5085	2.66655	3.2155	1.41043	0.314331	0.820498	0.23449
gene00768	226.981	194.84	251.472	402.327	371.146	270.693	347.958	416.191	390.102	411.448
gene00769	48.1053	41.6777	41.9324	60.4681	14.8897	20.5834	18.2057	18.3241	14.3392	16.6302
gene00771	27.9103	47.6442	14.5592	14.8449	8.70228	19.2928	19.2071	22.6576	32.2132	35.7944
gene00772	18.2085	21.2363	5.46593	15.6384	8.76773	12.1567	8.01	4.99252	6.32673	6.24696
gene00773	20.7485	27.7664	3.70759	13.357	9.35328	21.6138	26.8182	22.3663	26.8692	32.5635
gene00774	87.8961	79.4876	112.754	94.7342	28.9972	81.7915	74.8229	72.0367	73.7116	67.2521
gene00775	32.3138	39.2054	11.8028	26.9904	11.1733	33.5093	45.3058	44.79	42.2755	50.252
gene00777	6.81222	3.5926	2.36643	4.38919	0.72181	5.10729	1.99032	0.596636	0.592044	0.191046
gene00778	129.371	55.0321	157.616	135.008	7.84687	87.7495	38.0568	30.1531	30.5932	35.8911
gene00780	0.372386	2.98646	0.394015	2.13757	2.05791	3.55427	2.92173	3.34635	2.4398	0.273017
gene00782	24.8691	21.6187	16.1541	22.8442	7.23179	17.17	13.0848	8.38861	8.24129	7.07548
gene00784	44.212	38.3379	28.5559	38.7238	18.5042	34.2353	24.021	13.1672	17.2781	16.915
gene00787	1.85134	2.09556	0.281156	1.1636	0.707331	1.58756	0.575225	0.124931	0.126538	0
gene00788	0.287835	3.55505	0.373305	0.147083	0	4.4177	3.03611	5.88093	3.03268	3.69426
gene00791	82.2819	89.2405	28.6354	19.0056	11.7392	41.5222	44.9467	32.8365	32.5584	31.1589
gene00792	108.442	34.9545	15.9708	9.20715	3.02842	15.5311	11.3787	8.56036	7.8588	8.9206
gene00794	24.8353	24.9994	3.20775	26.0257	10.2263	44.1646	66.8459	67.6638	63.2641	42.1519
gene00797	12.5519	17.9684	0.803969	0.401356	0.899042	21.7392	23.7832	22.1683	24.4189	17.5611
gene00798	117.573	115.365	189.949	132.846	46.2508	102.44	127.453	107.815	147.84	118.04
gene00799	2.12275	2.3094	0.0988741	0.173349	0.218339	0.854049	0.422909	0.0659017	0.17792	0.100465
gene00800	12.245	10.0257	20.4009	22.0529	8.34162	8.36361	8.82753	6.78685	6.58861	15.1451
gene00801	10.4936	5.9848	1.99382	12.2073	10.4537	10.5646	6.13649	4.82162	5.22089	16.4467
gene00803	16.5589	9.60626	8.77706	32.8525	35.6764	19.9856	18.053	14.6593	23.7473	73.6023
gene00804	15.2802	17.3299	5.30687	9.84144	4.37462	21.7739	23.2349	18.2208	21.342	24.9329
gene00805	10.0666	30.2129	4.7206	5.76945	1.78301	17.7448	25.9325	41.1065	60.1707	33.5562
gene00806	2.42495	4.99834	0.525193	0.232119	0.559886	0.254635	1.69254	0.0238402	0.0608777	2.83432
gene00807	19.4593	23.1016	11.2523	10.1336	2.50956	10.1136	16.1622	13.3988	13.8253	18.6163
gene00808	0.718374	0.151994	0.153834	0.0279075	0.184576	2.18421	1.82295	3.04098	1.69826	2.86387
gene00812	15.4066	15.3764	67.0045	29.3211	7.85398	14.3239	15.5521	14.1065	17.3139	15.2258
gene00814	18.2017	32.3944	76.9478	23.7625	1.26023	10.1791	14.0168	8.73268	10.7959	17.8757
gene00815	2.98894	2.59794	4.32688	4.8625	2.14968	6.58727	7.09818	4.27898	8.42407	15.376
gene00816	0.149718	0.124498	0.552763	0.0215546	0.0277749	0.288794	0.244774	0	0.0230071	0.0265249
gene00817	10.1109	14.3407	1.62659	13.7991	11.1344	14.2857	9.6413	4.97495	3.76125	5.00801
gene00819	192.164	191.078	386.356	466.755	51.7041	231.529	282.867	212.497	246.614	256.538
gene00823	6.04217	9.04101	2.36931	2.57736	0.890006	5.18317	5.49788	4.49508	4.92405	4.46908
gene00824	40.4712	37.9965	57.3404	49.987	20.3054	36.9681	43.2931	43.5223	45.5227	46.7304
gene00825	70.5409	91.9092	6.28085	23.6746	14.1128	36.9101	50.3966	53.0999	47.6498	50.6943
gene00827	6.36057	10.1216	0.755011	6.36077	4.67403	10.9864	15.7302	18.6012	17.193	12.0774
gene00829	48.3919	50.2914	115.267	89.4861	31.5696	49.1266	47.0294	51.4537	64.3327	46.7098
gene00830	0.718282	1.7907	0.64618	1.14176	0.770393	3.18427	3.76558	1.83773	3.26699	5.44074
gene00831	445.734	283.345	471.867	455.135	105.692	104.642	77.6636	23.4946	25.7555	18.0868
gene00832	16.8922	12.0391	3.98319	9.84822	4.04668	10.2082	8.22333	4.90738	3.75171	6.59354
gene00834	1.94884	5.24932	1.1331	0.837062	0.626738	4.87622	23.7483	45.1534	43.9767	18.8824
gene00835	25.0358	16.3158	3.65454	2.16115	1.90225	3.61577	6.11814	7.19825	6.96482	4.3715
gene00837	6.45331	3.67361	56.7722	20.6425	3.76742	5.4865	2.89019	1.81863	1.9814	2.23354
gene00841	4.27857	4.4859	3.62449	4.70642	1.7167	4.77194	3.11188	3.36771	2.60962	2.82328
gene00842	23.2903	25.6764	3.52697	14.8921	5.82433	26.6933	24.4531	24.5137	22.3244	23.5692
gene00843	15.4102	13.7963	8.86153	14.5624	4.93837	35.7707	32.063	13.8676	16.6244	36.4635
gene00844	22.6306	25.4796	4.77625	15.2566	7.27899	24.2586	21.1148	20.0641	18.6024	24.5103
gene00845	8.48371	6.22926	1.41892	4.9662	2.32866	5.18599	4.07609	2.53642	1.87062	3.23078
gene00850	37.3399	37.4069	70.8351	52.0805	39.1995	39.1321	37.1317	33.4338	41.0697	45.4521
gene00852	0.1116	0.0457853	0	0.0324733	0.0609041	0.116138	0.571512	0.0580066	0.0658191	0.0917485
gene00854	5.98581	7.76125	11.7654	3.77067	10.3959	9.79959	14.4316	12.1178	9.92772	5.37693
gene00856	16.3134	12.6576	17.2468	33.4793	20.2284	21.5668	18.2177	2.38559	0.977506	1.27996
gene00857	39.5684	9.71124	47.5647	73.0541	9.02757	16.0804	9.017	2.11695	1.32004	0.267532
gene00860	15.2476	8.68851	6.37497	17.5483	1.34373	10.5617	6.50712	5.2817	5.97068	6.33093
gene00861	3.0082	3.87124	4.15721	4.11142	1.06958	1.11338	1.98687	1.07184	0.467413	1.15822
gene00864	14.4019	13.8278	3.04718	8.01164	6.39611	11.552	8.22798	2.71134	4.23413	3.53249
gene00865	28.5687	21.766	6.49569	8.14016	6.18323	34.7755	31.7341	31.5591	32.1072	57.2364
gene00866	61.5129	68.2679	68.1646	70.6688	56.8351	54.9065	38.6436	10.0092	13.1323	7.36594
gene00868	4.67523	6.43058	0.92783	0.417348	0.320678	6.08291	6.55801	6.73087	6.70094	7.30391
gene00869	12.8955	11.9269	1.7585	10.4461	2.82576	14.5713	7.2669	3.25764	2.48057	2.5335
gene00870	15.7656	15.9836	2.09904	17.5159	4.02416	24.2177	7.02286	2.52972	1.07632	1.61118
gene00871	5.96564	6.02541	1.81112	9.53412	2.17206	9.0738	3.34322	1.12034	0.554219	0.89028
gene00876	19.1595	12.7232	19.6936	23.0843	9.01676	14.9319	13.705	11.4665	11.1919	12.7559
gene00877	23.8723	19.6636	30.2818	31.242	13.9533	20.5026	16.8114	11.6867	12.8252	10.7313
gene00879	2.46726	4.0589	0.40263	0.327215	0.15831	4.76369	4.10324	2.03797	2.43184	1.02683
gene00880	1.31247	5.02786	3.22855	0	0	0.30094	0.149383	0.544512	0.345763	0.485916
gene00881	1.77428	1.55109	0.277046	0.05026	0	0.122891	0.209752	0.0529921	0.214668	0
gene00883	3.24389	6.36199	0.365564	0.661635	0.479629	5.23649	4.71611	2.50883	2.97327	1.47821
gene00884	11.8751	13.9224	3.29968	12.2875	2.26215	13.8071	18.0625	13.0552	12.8472	15.0631
gene00885	0.836782	0.971669	2.59365	2.39278	1.62349	3.42848	2.48662	1.09914	0.955835	0.45917
gene00886	37.1109	40.081	17.7342	4.42449	4.29347	19.1324	22.2181	22.3416	24.3961	32.7958
gene00888	2.9819	2.64181	2.18641	3.93349	0.408814	3.86057	5.2052	3.87436	6.11136	5.67178
gene00889	0.311358	0.675316	1.31832	2.49498	1.76944	2.76122	2.4859	0.96475	0.986907	0.519001
gene00893	0.10657	0.21503	0.0899039	0.107043	0	0.872507	1.00968	1.43047	2.09608	2.67088
gene00895	5.38209	4.46222	13.2032	7.24863	0.751022	5.42187	3.34337	2.96961	4.17153	3.39694
gene00896	29.7514	99.8522	9.41018	21.8656	10.7176	114.631	99.1769	114.884	91.845	27.1818
gene00897	248.791	679.2	75.7929	526.499	90.2947	1064.63	652.544	596.353	412.995	114.704
gene00899	0.486318	0.69036	0.17857	0.518003	0.164647	0.459916	0.189	0.0573399	0.0705729	0.0450621
gene00903	49.9894	49.0319	6.04522	45.9634	15.7532	5.6974	11.19	3.28035	1.05725	0.716715
gene00904	8.5304	8.26591	2.82861	20.0644	18.3384	1.75696	3.53195	0.6512	0.390403	0.400507
gene00920	0	1.28388	0.527796	0.046256	0	0	0	0	0	0
gene00923	22.5834	26.1554	7.05419	17.9581	6.50827	22.5122	25.1014	30.8396	35.593	40.7793
gene00924	7.54843	5.14511	0.776377	0.122085	0.457945	18.7408	12.7185	15.5	14.8491	33.0186
gene00931	0.693294	1.59034	359.416	38.9795	6.18105	0.456747	0.08601	0.582957	0.943492	2.24806
gene00933	37.8918	80.9775	55.5636	226.858	90.183	84.2149	16.165	3.92614	3.80485	4.23631
gene00934	0.500867	7.10851	0.386278	0	0	0	0	0	0	0
gene00936	0.773762	0.668507	0.541213	1.58449	0.468271	1.5428	0.336511	0.165934	0.0563346	0
gene00938	1.72883	2.11881	1.65687	4.53147	3.4744	4.85001	1.97013	0.7566	0.85455	3.79157
gene00945	41.4479	72.2905	25.8935	70.6089	16.6879	35.9224	45.363	76.3593	90.5437	50.6489
gene00946	27.2148	30.2146	17.3155	25.408	7.73111	40.8699	24.0602	11.769	13.1183	12.2611
gene00947	30.8648	35.3485	38.7253	47.55	24.3785	35.0836	51.7724	63.6002	65.4809	71.2179
gene00949	5.96292	6.3663	36.1787	4084.83	26031.5	0	0.0448748	0.0826264	0.351677	2.85858
gene00950	0.0513198	0	0.630439	10.4155	6.13149	0	0	0	0	0
gene00953	48.7431	24.7315	10.6305	17.4634	7.48421	20.502	21.2087	20.325	23.9908	27.3025
gene00954	13.2909	12.9797	10.3886	44.9579	11.2046	18.5392	10.3181	11.59	11.6958	5.127
gene00955	0.377574	1.61912	0.16736	0	0.0420469	0.284121	0	0.122796	0.104505	0.316325
gene00956	14.7015	13.0663	1.24729	0.988968	0.413235	14.0335	14.5007	19.5928	8.70928	16.0233
gene00960	5.77801	8.97499	14.1831	28.2351	2.91504	6.79467	14.1111	18.6951	34.7864	39.4982
gene00962	5.66788	14.9268	0.248423	3.64748	1.49644	2.45991	1.39447	2.25906	2.28047	2.32377
gene00967	0.672202	0.567487	0.0778138	0	0	0.225597	0.467307	0.815557	1.16624	2.5087
gene00972	42.8465	44.0303	27.7828	45.0779	45.3924	36.3105	33.1123	31.0505	38.7716	42.5
gene00973	37.3445	27.93	87.2762	53.8561	21.5197	45.0893	39.8184	42.6815	58.9124	79.6291
gene00975	408.084	178.461	4.3826	13.2021	67.4493	77.5082	66.9303	34.3489	23.186	30.4038
gene00979	19.7241	24.2805	1.50842	9.05213	5.63438	16.4224	13.9112	11.5695	13.0216	12.8047
gene00980	3.5677	2.48875	3.69534	3.40967	1.34845	4.71188	2.14749	1.19427	0.735141	0.909703
gene00986	36.0479	41.9126	2.63634	18.6577	6.74804	38.3861	33.534	25.3196	20.0658	21.9867
gene00989	22.9925	22.0174	26.4196	15.7298	21.9622	32.1592	52.7296	50.0268	69.1769	66.8074
gene00990	5.61825	2.27686	0.625184	0.569592	0.859415	5.99707	3.64308	3.18954	2.83067	1.91698
gene00991	0	0	1.30484	0	0	0	0	0	0	0
gene00994	170.173	61.9263	39.7306	43.0269	56.0833	52.5039	44.4069	32.0323	41.7891	50.005
gene00995	32.7058	52.014	29.3285	16.6414	22.1126	32.1376	44.8683	44.3126	59.865	79.7456
gene00996	60.5945	95.327	62.6166	30.4934	37.817	56.4507	66.9563	59.665	79.6211	99.1058
gene00997	1.24357	2.05924	0.470848	0.679783	1.16137	0.681982	1.07475	1.2536	1.61341	1.11662
gene01003	0.881664	1.87182	0.218813	0	0	0	0	0	0.0984302	0
gene01004	4.24984	3.24935	8.61753	3.95567	0.637592	3.56801	2.11194	1.36784	1.58518	2.05079
gene01008	2.34959	3.84081	0.0578471	0.281179	0.0628287	0.865546	0.613203	0.413507	0.416453	0.729221
gene01011	23.063	10.842	9.90749	153.919	16.7003	74.4564	12.0878	1.55497	0.223448	0
gene01013	11.8397	28.7652	0.080519	0	0.0376453	0.142865	0.102019	0.036647	0.0935963	0
gene01015	35.9409	22.6629	5.16806	15.5443	11.4056	18.6792	18.1853	15.9945	14.9797	14.6371
gene01019	6.82635	9.79833	0.549919	5.82723	3.31657	4.05907	2.36839	0.464748	0.305012	0.54545
gene01020	36.8462	41.8272	5.06268	20.5604	7.88074	36.7742	34.9501	11.2483	13.2267	16.3682
gene01021	28.7591	16.0826	9.20346	8.30608	5.61454	9.37305	7.90722	7.59297	8.00241	7.64397
gene01022	20.9615	13.9142	0.433013	2.83325	0.634196	2.90458	0.488387	0.181364	0.251628	0.382732
gene01023	20.3326	9.14532	3.42517	1.40085	0.203201	3.41216	0.199212	0.189925	0.0841807	0.141586
gene01033	19.228	43.9609	13.0466	12.4183	15.5526	25.4634	26.2917	25.3061	34.0433	16.5123
gene01034	25.4789	13.3494	1.25105	3.14937	5.82391	17.7658	5.34471	3.11547	2.10755	6.40474
gene01035	273.533	136.377	11.6158	36.6056	71.3983	211.726	61.5392	30.6746	21.8894	79.4262
gene01036	15.9828	20.0477	1.79223	7.89956	4.9775	14.2955	11.0682	6.07782	5.95223	6.36979
gene01037	7.7368	8.82145	1.00926	5.32599	3.40161	6.43628	6.197	4.16972	3.23776	5.25062
gene01039	1.22086	7.84291	2.20707	16.3145	33.9338	0.408209	0.817806	1.13936	2.88694	3.88683
gene01040	7.83985	11.2028	1.83627	14.9963	6.58205	9.06238	9.35585	6.67317	5.61308	5.6701
gene01043	5.9621	8.48088	0.959914	7.99738	3.1293	10.1053	8.96977	5.00706	4.98468	7.42564
gene01044	15.07	19.0076	1.87722	10.7911	4.6661	19.4584	14.5032	8.1552	7.62515	9.72463
gene01045	7.26112	6.459	14.2187	12.6159	1.56334	11.0899	9.58469	5.09499	7.51192	8.90312
gene01046	99.2816	95.409	48.7298	31.1333	31.2939	79.8629	90.1396	130.891	146.359	131.448
gene01048	30.3234	22.4627	9.25323	21.5869	16.0676	19.0113	18.8447	13.6184	12.1603	13.7871
gene01049	55.5482	38.7146	13.9645	26.5674	27.1083	31.0849	20.3924	15.9009	19.2033	16.4846
gene01050	40.7992	23.3556	36.8326	35.0027	11.8198	26.2384	24.4675	16.2833	12.8935	8.76583
gene01051	30.8482	20.2842	13.1884	26.1916	1.1437	5.5636	2.92988	0.977854	0.396812	0.134538
gene01053	4.51187	4.87325	4.61071	7.21249	4.23308	4.55611	3.49046	2.18566	2.25579	1.97118
gene01054	44.5421	21.704	32.5943	48.0085	13.8802	51.8244	54.9718	37.645	36.155	25.7607
gene01058	0	3.04311	1.21063	0	0	0	0	0.0388972	0	0
gene01059	1.4687	3.07714	25.7012	85.9441	5.97372	0	0	0.0388972	0.132408	0.111364
gene01060	5.12609	13.7641	8.2676	5.08833	1.85142	0	0.03663	0.244844	0.167978	0.0387247
gene01061	13.7031	15.0295	2.78693	13.2991	5.10251	14.5341	14.5949	14.3509	12.8748	11.6186
gene01062	119.001	968.641	6.68701	4.3091	1.9283	0.507726	0.773012	0.147052	0	0.377519
gene01068	32.8881	16.7855	15.745	8.31581	1.11222	24.6585	13.6584	21.0293	23.6577	33.515
gene01070	0.363035	0.461177	0.134384	0.200874	0.0230832	4.34794	13.7731	18.6289	26.1064	11.2487
gene01077	20.4842	28.9263	6.80784	13.3495	4.31957	16.1462	12.9708	5.60017	4.69963	4.40413
gene01078	1.60239	7.24803	9038.07	5705.07	2172.22	0	0	0.176197	0.150002	0.342178
gene01079	0	0	4.41282	137.191	38.7734	0	0	0	0	0
gene01081	3.62846	3.31413	1.98675	5.51163	0.654514	3.18889	1.85627	1.25622	1.29727	1.15934
gene01082	33.9145	23.1242	0.453396	0	0	0.233603	0	0	0	0
gene01089	12.4269	10.4648	0.519313	2.9717	1.60997	32.4344	10.0603	4.23407	3.5293	3.89716
gene01090	4.52823	3.29065	0.283771	1.32546	0.901963	7.84915	7.43291	5.81834	4.3969	8.32886
gene01098	2.7593	15.6272	4.61944	1.13381	0.388381	3.74411	4.39687	5.40456	10.7668	16.0776
gene01099	30.3558	26.1323	21.94	31.8185	10.9624	40.4543	42.0472	43.9283	61.2331	64.9645
gene01100	23.5098	23.4305	97.8012	56.9328	10.949	27.4996	34.9829	28.8543	35.3924	35.1138
gene01102	0.935446	1.13779	0.0690978	0.125353	0.034448	0.0318988	0	0.0843156	0.187387	0.569829
gene01104	13.5683	15.8053	6.30428	9.13116	3.19712	15.4366	17.0738	18.7406	21.1472	31.7965
gene01105	20.3509	16.7794	36.1103	25.0802	5.89732	23.4382	16.1362	8.98841	8.92199	9.64802
gene01106	121.426	69.27	129.349	69.9595	10.7932	90.5293	57.8526	60.378	61.9833	60.0187
gene01113	6.44654	5.14543	13.3922	13.435	5.4452	7.08116	6.74876	5.42997	4.15417	4.49327
gene01116	7.11916	13.3211	0.503269	0.217757	0.286899	39.4335	19.7027	21.8391	52.8199	14.0972
gene01118	25.5043	39.1385	2.79794	10.1482	7.68268	20.5765	18.8289	10.7979	12.7646	12.1783
gene01121	10.6109	9.57691	0	0.439643	0.570585	16.2862	3.95791	1.49134	1.46413	2.02279
gene01122	23.983	0.296118	18.2289	6.62758	6.21726	0.400881	0.241769	0.084707	0.0857966	0.0988654
gene01124	61.4113	48.6854	3.53921	2.65147	1.89822	37.6351	32.7115	27.6545	25.6666	6.88458
gene01128	35.1699	42.641	6.40468	11.9647	7.57748	28.1863	19.9219	18.5535	23.6777	26.7136
gene01131	20.8755	22.736	15.2003	22.1948	7.40861	17.9255	8.62718	4.08054	4.39304	5.7108
gene01133	6.51415	6.17843	0.687372	0.214613	0.15385	1.44525	1.32332	0.66833	0.780013	0.227275
gene01134	0.0444043	1.70678	2.54115	0.0923208	0.0301064	0	0.0149274	0	0.0467864	0.0528273
gene01135	18.5111	24.4923	0.876468	4.72457	7.04494	21.6244	25.0667	42.8094	41.2985	40.6348
gene01138	5.06576	5.06337	2.01595	3.94272	1.13011	5.57992	3.85136	1.51303	0.796745	1.29569
gene01139	7.63436	30.116	49.7962	50.7425	10.8154	4.83521	6.51018	1.6201	2.91689	1.25224
gene01140	0.0874015	0.481997	0.464888	0.593401	0.0389323	0.183181	0.689614	0.583855	1.67735	0.478795
gene01141	6.44225	2.11196	0	0.0268478	0	4.81351	3.72862	1.50376	4.44282	1.45171
gene01142	22.2565	25.5829	3.58414	12.517	6.85154	18.0601	19.9839	19.5056	17.8339	18.5476
gene01143	0.130392	1.86441	0.741345	0.163095	0	0.0249412	0	0.0452573	0.251152	0.571071
gene01144	10.2072	8.32048	0.850608	0.408144	0.368323	2.99589	2.08942	1.77617	1.03745	1.07278
gene01145	5.44156	4.66096	0.28939	0.431202	0.414871	1.64261	2.67087	1.96035	1.34534	1.40024
gene01146	285.117	251.826	73.6534	110.294	67.6721	128.242	121.344	90.866	128.958	99.7243
gene01148	0	0.263454	0.162345	0.0684185	0	0	0	0	0	0
gene01150	1.1484	1.30367	0	0.210198	0.140293	5.10686	3.4192	1.96414	1.05196	0.153034
gene01151	51.6953	69.5178	15.7702	22.842	13.1991	35.1615	28.7763	27.6026	41.882	40.0556
gene01152	99.5401	114.209	107.58	61.1109	24.725	60.3432	68.6951	40.6445	48.1196	45.0368
gene01153	38.6977	67.0099	26.1458	24.4125	13.4616	37.748	61.1281	85.204	92.3611	90.4947
gene01156	12.3685	12.3322	17.4675	21.1173	12.028	11.3045	8.95938	4.36787	4.54272	3.88657
gene01157	102.165	87.4087	3.05619	8.03579	2.2924	7.15303	2.33563	1.50703	1.03025	0.240852
gene01158	5.31198	5.24492	1.20261	16.1903	7.16827	4.7725	1.55545	1.01035	0.62907	0.115909
gene01159	1.37483	1.12114	0.697642	6.73198	2.16786	1.35602	0.562941	0.255044	0.117941	0.133169
gene01164	0.254595	0.281623	2.04912	0.966393	0.295229	3.05463	0.589665	0.723276	0.31234	0.172665
gene01165	0.0405949	0.606567	0.485293	0.559558	0.0148386	0.0264052	0.00735727	0.0135467	0	0
gene01167	0.531961	0.393963	0.470925	0.229543	0.0591569	0.435284	0.419641	0.0575881	0.049002	0.0541913
gene01169	0	0.0393404	1.24829	0.0204333	3.39091	2.42775	3.68933	3.64258	4.31922	1.73554
gene01170	0.848356	2.26056	0.453987	0.0348844	0.182787	3.572	4.13163	2.87342	3.27751	2.23145
gene01172	3.50107	4.10242	5.47214	5.47794	1.14718	9.11052	5.6063	3.07312	5.44709	5.0993
gene01174	13.9747	9.45005	57.1914	111.178	29.4	32.2288	24.8024	20.3552	22.0673	28.3626
gene01177	1.40608	1.47479	0.205834	0.149364	0	0.445354	1.91453	1.12823	2.0729	0.892803
gene01179	7.09514	5.32573	1.74455	7.91673	1.19808	4.36192	2.82481	2.31101	2.00722	1.41725
gene01180	141.957	78.7465	19.3905	9.56031	5.63369	13.5494	11.3929	7.16167	6.25752	6.04749
gene01181	328.732	293.257	446.374	285.261	248.953	263.374	373.26	433.416	483.486	486.104
gene01183	25.2199	27.5566	10.715	13.0972	4.85472	13.1534	9.16105	7.76774	8.99977	9.2416
gene01187	51.8157	43.1868	47.1537	47.4876	14.4862	34.246	32.2848	30.7868	33.156	28.7716
gene01188	12.2336	12.3054	7.28563	7.0925	4.19364	10.1239	5.96041	4.84701	4.8961	3.91631
gene01191	36.6899	33.3947	13.334	119.167	110.695	52.3875	90.6851	64.4989	97.1553	124.234
gene01192	7.89799	10.3044	0.768942	1.35391	1.1593	2.68619	2.22582	1.63849	1.41224	1.13517
gene01193	8.90327	14.0586	1.60069	1.22747	0.497438	3.39841	2.76288	1.35908	1.28472	1.89837
gene01195	20.4739	32.1868	5.663	2.79177	1.792	9.22818	8.00581	5.31168	5.5948	5.00599
gene01197	33.0199	39.9226	5.13383	8.11271	5.92224	44.1328	25.6691	19.0317	16.1747	13.5908
gene01201	16.9334	44.8007	59.6073	117.378	71.403	33.6559	42.4805	67.7651	84.3759	19.5448
gene01202	113.167	95.6618	0.747141	1.01855	0.380398	59.2225	343.612	202.504	196.217	167.257
gene01204	11.3658	12.1157	34.7717	46.2379	21.6471	23.8584	14.8726	9.26459	9.54805	5.36
gene01212	856.646	328.857	388.833	333.675	126.901	378.9	204.005	63.3633	70.1584	46.7597
gene01213	353.046	215.156	484.218	263.253	79.2683	151.517	134.701	102.164	113.374	105.901
gene01214	23.813	28.0379	19.3394	21.8454	10.1112	29.5538	26.6613	24.5379	36.9775	32.2336
gene01215	0.865657	1.61896	7.43836	11.7504	6.36589	0.0702709	0.0195795	0	0.0306761	0.169623
gene01223	33.807	23.3039	9.06984	21.2518	14.2121	18.5269	14.3165	10.6865	10.0934	9.3665
gene01227	44.7957	46.1244	21.0582	20.7804	6.32577	41.5779	33.5499	36.7061	48.5551	36.7033
gene01229	38.1177	23.2294	0.465456	4.96404	1.86386	22.3047	12.176	7.55626	5.84096	7.48609
gene01230	101.756	79.247	42.5619	15.7573	3.91181	72.4962	56.7821	43.0193	68.2382	36.2695
gene01232	10.655	8.66781	5.34335	8.57715	2.88953	4.22076	3.46219	3.08532	4.33513	3.65469
gene01234	26.5594	33.4182	0.301833	0.382781	1.11043	127.932	79.677	48.9676	31.1853	86.8076
gene01235	24.6615	30.0024	189.784	85.3718	28.444	33.7305	42.5846	35.2102	48.0249	39.5306
gene01236	0.0670529	0.41731	0.0533365	0.234289	0.0249366	0	0	0	0.020656	0.0238143
gene01237	1.49056	1.96686	6.78446	3.26231	0.409855	1.64429	2.23647	1.46381	1.77918	2.38181
gene01241	0.0848356	0.237189	0.0769168	0.0727475	0.0179806	0.0518725	0.0582339	0.0644321	0.0446971	0.0336427
gene01244	5.08065	5.03635	0.857852	2.9776	2.01617	2.23961	3.57099	2.38255	3.18223	4.36295
gene01245	275.106	242.284	71.3048	102.577	40.9535	236.896	238.071	222.099	201.526	194.53
gene01249	275.486	236.951	69.4908	97.1294	43.4212	234.256	224.482	219.017	208.106	188.428
gene01251	20.6461	22.6211	7.05065	13.2571	7.66448	25.4501	21.7323	22.6595	23.8334	25.8787
gene01252	33.7578	35.5011	5.21463	56.9274	122.854	54.8141	103.243	111.188	98.1264	125.174
gene01255	6.00678	7.51036	6.16328	8.37585	1.66809	10.8921	11.0927	7.86541	12.2973	9.1977
gene01257	35.8044	49.0527	44.4282	109.8	112.313	30.4238	40.6331	52.4345	70.3871	58.5043
gene01259	151.695	153.425	108.999	136.236	47.4608	168.075	225.324	275.859	249.319	244.367
gene01261	32.7012	29.7956	47.4067	40.9638	24.3902	21.5523	17.5119	8.39748	10.9552	10.4405
gene01267	1.36285	6.00151	0	0.059245	0.081405	4.78923	2.31427	3.24724	4.39635	1.68655
gene01268	245.817	230.426	1008.07	577.028	252.114	205.905	251.138	249.135	267.842	257.548
gene01269	16.6298	16.276	31.3501	33.5474	16.5705	24.8795	34.3346	19.179	17.5557	14.0228
gene01274	39.9264	4.63663	1.22703	0.182842	0.0785359	0.602162	0.621176	0.281427	0.325337	0.959729
gene01275	88.7562	12.505	1.39501	0.311243	0	1.13285	0.615954	0.446526	0.58562	1.0975
gene01278	33.1517	24.9508	45.8707	37.6302	11.2203	28.6816	30.4087	32.7811	33.6309	39.0667
gene01279	1.42097	1.85635	0.357867	0.900177	1.20125	1.34128	0.24786	0.109562	0.0825044	0.302238
gene01280	108.653	85.4588	42.7837	28.223	9.01317	125.797	122.139	117.248	122.094	115.34
gene01281	0.705777	3.18266	0.778711	1.09618	0.557763	1.09986	0.217383	0.0789698	0.0354961	0.19899
gene01282	18.557	16.6799	3.94807	23.6717	12.2438	10.3484	9.00682	7.18912	5.92282	4.26641
gene01283	1.24696	1.28022	1.85638	2.63159	0.907793	1.55052	0.875441	0.852077	0.386408	0.607218
gene01287	0.996154	1.70729	0.0543096	0.173547	0.302105	2.0271	0.492095	0.379888	0.431716	0.485733
gene01288	0.11882	0.555823	0.170169	1.78199	1.13185	0.0244853	0.0184789	0	0.0534495	0.416239
gene01292	3.25367	1.931	0.0591859	0.435131	0.0911904	0.279855	0.021294	0.0144754	0	0.055644
gene01294	26.6748	5.98828	0	0.0253705	0	0.1861	0.123164	0.15405	0.108347	0.0611685
gene01296	19.0681	25.0159	17.8206	25.0409	11.1472	26.5571	20.3499	15.5654	13.7854	12.5111
gene01297	0.150987	0.261245	0	0	0.0838359	4.53052	2.02246	1.73392	0.902884	0.39705
gene01302	32.9406	33.4081	1.07095	2.35628	4.51591	28.7411	27.5341	14.0022	12.4473	16.2866
gene01304	36.8829	16.3006	0.274852	1.15903	1.29815	14.4788	15.9921	9.31557	9.27162	10.613
gene01306	42.6459	17.1897	0.305572	1.00568	1.27585	25.1583	25.8533	13.9036	11.3433	13.6305
gene01307	1.68802	1.81052	4.57229	4.89197	0.253732	3.22324	1.70316	0.914368	1.25363	1.1481
gene01308	0.773518	2.46092	1.65964	0.767229	0.104581	3.51335	2.41731	3.16389	1.8451	0.854251
gene01309	4.24113	2.98853	70.3853	19.5731	2.29384	4.43978	2.89905	2.24241	1.9864	1.26939
gene01311	21.6943	23.2013	15.4211	16.633	8.7925	9.8984	8.2787	7.23225	8.55524	8.9459
gene01312	7.68779	8.97231	5.91775	3.5928	1.18817	5.05551	3.01549	1.93885	1.86916	1.47224
gene01313	37.2108	30.0889	0.369184	1.92372	0.691662	17.8233	18.2269	23.8858	25.1689	26.0052
gene01315	8.74578	8.82647	7.07868	7.68792	2.27706	10.663	3.58561	2.87446	3.39675	0.772373
gene01316	71.0783	35.2888	8.79668	10.6732	3.1735	41.3468	32.857	23.3571	29.9452	23.0223
gene01317	14.0573	8.46084	0.974473	3.19658	1.70181	3.72318	4.62351	2.07433	1.95988	1.53554
gene01319	2.67255	5.8697	26.1934	44.5646	11.0089	8.68096	4.70726	2.01115	4.19366	0.154545
gene01320	9.37642	17.7355	0.68127	1.85686	1.04422	43.2986	21.5496	11.2855	10.8548	5.659
gene01321	5.95334	4.67921	2.10673	6.57412	5.20202	3.02787	1.91133	0.650324	1.07641	1.9347
gene01322	0.215776	1.08328	0.155541	2.53858	15.0973	0	0.00584062	0	0	0
gene01323	0.150606	0.622157	10.5008	32.2359	24.8213	1.15012	1.56182	0.198265	0.0950318	0.108494
gene01324	40.5308	34.1152	15.0568	36.1757	12.4524	25.1337	19.4792	12.7883	17.1594	19.5658
gene01325	59.2236	38.8972	5.03516	33.6552	19.6021	30.0793	30.7071	26.7077	24.0663	29.0805
gene01329	123.307	91.5229	171.09	100.451	41.1689	67.1091	81.0315	95.1202	98.5962	100.937
gene01330	5.43813	10.3479	0.97428	2.11898	0.954171	1.74879	1.70173	0.679343	1.02439	1.45092
gene01331	202.612	203.385	3.93234	0.328662	0.0820736	0.301954	0.07414	0	0	0
gene01332	13.4824	10.9193	9.55788	11.8	7.12167	35.4571	17.5799	10.3313	18.6795	21.0306
gene01333	12.7507	19.6381	195.255	64.8636	40.3493	26.309	23.251	29.8653	42.5676	23.7731
gene01334	1.37702	3.3946	0	0.835029	0.451809	8.9337	5.05401	1.54231	7.22187	0.899683
gene01335	0	0.261304	0.697642	0.110467	0.142346	0	0	0	0	0
gene01337	0	0	0	0	0	0.0901216	0.178903	0.597915	2.2972	1.0171
gene01338	8.86389	7.82409	0.362236	0.25645	0.109979	113.803	79.0084	91.681	111.142	61.2526
gene01344	1.29273	1.11702	0.325519	1.773	0.867395	1.28386	0.399918	0.0613639	0.0283696	0.222284
gene01345	41.8717	40.1449	21.1717	13.8887	9.61802	24.0618	25.7318	13.3479	16.2314	19.3841
gene01346	20.7616	26.395	10.5167	15.9866	10.4589	52.5546	46.9834	49.2356	71.9325	71.1364
gene01347	1.94908	4.15714	1.64749	2.72609	2.86183	5.1184	5.08206	7.78933	6.96172	9.46526
gene01348	1.74172	1.84533	2.45868	2.81725	0.671238	2.07438	2.53298	1.87014	1.93799	2.41729
gene01350	698.576	694.188	2939.63	1774.78	366.931	702.563	747.991	609.439	697.338	671.537
gene01351	89.2178	91.5643	3.42805	7.67805	5.08751	14.0904	13.7951	12.22	13.7004	11.4501
gene01354	0.316382	0.250002	13.1824	2.84035	0.889212	2.87272	0.702504	0	0.0898821	0.0993507
gene01355	26.9053	27.5008	6.73547	8.44422	5.50791	40.1599	28.1583	33.9489	41.3971	30.583
gene01357	70.1945	74.8302	46.6599	224.919	53.2519	171.231	70.8254	18.182	8.3535	0.938674
gene01360	23.0228	17.5132	0.273802	0.228823	0.166382	10.3129	6.63799	3.281	3.26135	0.844539
gene01362	34.1698	21.2975	7.76066	20.9688	8.87512	4.64752	5.75599	3.50193	1.82144	1.3536
gene01364	0.72012	0.451718	111.528	49.5413	12.5095	0	0.0319683	0	0	0.0553902
gene01366	32.1606	32.249	16.1524	22.6836	14.0464	28.4932	28.5371	28.6117	25.6059	29.8775
gene01368	27.3853	32.5286	4.32659	34.3832	43.6546	23.0641	17.9691	15.3642	15.9054	18.6019
gene01369	0.100396	0.0510108	1.80555	3.55123	0.776448	0	0.07896	0	0.123741	0
gene01370	36.9266	23.6541	7.10412	11.0286	10.6399	41.39	26.636	25.2315	22.7723	27.6579
gene01371	59.9715	27.1395	5.91289	4.47486	7.85378	41.7134	34.9366	18.9547	26.193	21.3574
gene01373	309.572	326.395	749.968	745.592	444.219	215.931	195.694	133.836	199.811	137.816
gene01374	45.9288	20.3099	4.75378	2.28913	2.69458	3.59382	3.77006	2.99206	2.02079	3.26319
gene01375	77.3349	59.6174	45.7908	19.2048	1.73594	42.607	42.0296	59.7055	66.3742	88.8468
gene01376	187.714	199.078	198.209	146.159	58.5376	197.16	220.125	179.387	184.99	192.233
gene01377	45.9236	42.2878	75.9481	59.7284	25.6078	30.5786	34.7086	23.0351	23.7522	24.4567
gene01378	102.467	99.5448	104.363	115.017	56.8845	82.7095	79.5862	53.5894	67.4478	58.8966
gene01379	0.149127	0.375049	97.3074	206.725	102.944	0	0	0	0	0.0423709
gene01380	176.744	236.468	118.549	162.203	61.0864	196.336	296.022	402.285	421.458	392.488
gene01383	301.075	357.102	648.448	411.34	43.2588	320.558	468.831	438.389	419.373	399.57
gene01384	1.22112	0.886999	0.50371	5.59463	7.21415	4.15348	7.00212	9.26484	8.23455	11.0911
gene01385	16.0552	17.77	18.8779	22.7199	5.81861	17.1686	27.0498	28.9272	32.2616	38.6334
gene01389	81.6384	48.9695	47.4941	41.7865	8.62695	54.7842	60.7118	61.25	45.1292	47.518
gene01391	0.101787	0.895255	1.14691	0.0293764	0.0403642	0	0	0	0	0
gene01393	43.5512	48.2886	56.3887	60.0884	25.1852	58.481	52.2357	33.717	48.916	35.9818
gene01394	50.6641	48.9055	4.57416	20.0297	21.4939	42.9178	45.0793	33.0161	44.8953	41.9605
gene01396	32.3917	28.1238	48.1953	37.638	18.7237	26.6162	22.6154	15.841	16.0334	14.7664
gene01397	6.14865	5.65917	3.60645	4.60364	1.88922	3.26034	4.07392	5.09432	7.32596	7.05357
gene01398	194.509	219.622	450.085	288.531	102.385	184.223	221.979	224.02	244.129	259.498
gene01399	30.7925	28.721	94.0454	36.2463	4.34191	39.9728	34.4429	29.1168	36.1895	35.7139
gene01401	0.787496	1.65142	0.204685	0.149071	0.0445766	0.0959858	0.0701407	0	0.0240961	0.0277665
gene01402	0.768924	0.71509	0.110924	0.203379	0	0.0471984	0.0137094	0	0	0
gene01403	0.0349952	0.0388908	0.111346	0.103155	0	0.0236891	0	0	0	0
gene01404	11.3415	14.686	3.33951	6.78866	2.61957	20.9647	10.358	5.42862	5.73746	6.83958
gene01405	7.0467	9.00677	0.988495	1.30802	1.7861	12.6287	8.20098	5.75355	7.09089	8.20289
gene01406	19.3907	17.4749	10.9254	13.9481	2.46134	22.3958	19.9492	7.83349	11.1956	8.02169
gene01408	13.9916	15.4072	10.0199	14.3296	4.23867	19.1264	20.0413	14.4248	14.7373	18.1553
gene01409	48.5801	51.3032	19.4324	44.4946	28.4473	50.2648	30.5737	24.9904	31.9523	28.1831
gene01410	12.5771	24.5109	1.9325	4.26046	4.60874	8.77615	8.06315	9.55676	11.8148	13.8294
gene01411	24.0852	22.4532	29.4445	18.4668	5.12851	46.2067	51.0697	47.4836	69.3132	137.427
gene01413	39.7462	50.458	19.7011	29.108	15.8314	44.8689	65.1404	67.3578	55.1981	52.9811
gene01415	26.7666	30.5632	5.07483	8.86644	1.12058	35.0312	20.3351	13.4522	16.2515	16.6672
gene01418	0.690804	0.72296	0.58277	1.21858	0.653877	0.418618	0.356968	0.0475102	0.040447	0.0894156
gene01419	24.3623	24.7709	3.1925	14.133	8.08069	19.8489	15.6798	11.0258	12.9026	13.2042
gene01421	1.68249	3.27759	0.201451	0.0827468	0.050612	0.295936	0.327835	0.0985397	0.0838479	0.187425
gene01430	26.2959	33.6758	5.39622	24.0082	10.819	40.0823	39.7785	33.6001	29.6328	37.9612
gene01434	13.3475	6.85843	5.86738	2.96344	0.751799	4.80184	4.07302	1.01392	0.718817	0.748277
gene01435	7.24697	3.6331	25.2697	24.8713	8.21599	9.93808	11.3756	17.0195	17.6489	10.6098
gene01437	1.63639	9.03429	0.391668	0.0643486	0	0.0263539	0.02411	0	0	0
gene01438	33.2717	28.1168	55.877	27.6237	9.67649	30.0321	16.2469	9.60728	10.134	10.3543
gene01439	14.4831	17.2676	19.3214	4.80234	1.38352	118.032	90.456	108.626	154.546	266.241
gene01440	37.7242	51.9362	18.5331	28.6645	19.8702	60.2001	50.8296	62.7364	59.2209	69.2434
gene01443	143.863	128.907	31.9947	20.4376	8.11942	47.0989	26.2278	19.9101	27.3681	38.0285
gene01444	55.4841	60.7617	6.1007	35.1977	22.5249	41.1241	31.5945	35.6231	32.482	30.103
gene01446	182.81	166.877	330.938	228.329	116.559	127.301	147.453	143.597	159.387	169.654
gene01447	55.8567	79.2437	46.9966	131.604	99.5953	6.94653	6.97971	5.22295	5.93326	4.71851
gene01448	19.7851	23.2764	4.5868	8.88151	5.40062	30.9935	27.6439	30.6471	29.204	29.94
gene01452	5.65474	2.98848	3.81652	2.22461	0.0916446	2.37208	1.37175	2.53414	2.06509	2.61731
gene01453	80.1218	37.8558	73.4868	119.833	6.8384	58.4061	8.26365	1.57714	0.984681	0.518417
gene01456	45.2296	57.3046	4.33839	26.5049	16.8079	43.3674	46.4047	42.5622	34.5376	38.0332
gene01458	102.038	393.602	3.07948	0.719839	0.616937	32.5089	23.0918	19.3316	25.0989	26.1231
gene01465	20.5691	11.1374	17.1485	22.1607	6.07668	19.7804	10.8397	3.25026	1.84515	1.00748
gene01466	39.5367	42.011	45.3691	30.3197	19.3015	28.0304	20.8918	13.2951	11.2366	14.8402
gene01468	32.9552	18.5555	42.7912	187.429	27.8827	157.37	218.869	171.392	152.645	88.1295
gene01470	21.3185	28.4927	8.11828	4.11361	4.60843	26.0781	22.3037	16.7701	17.7281	14.6031
gene01471	0.852936	1.84559	14.7362	12.3414	2.96249	1.18673	1.23334	0.934291	0.803873	0.681341
gene01474	12.6025	17.4665	35.3327	26.6161	13.6596	8.77799	5.39016	4.75713	6.71089	12.6617
gene01477	2.77332	8.94084	0.610557	1.08025	0.362814	5.64845	4.68036	5.05167	6.48163	7.77133
gene01485	2.2326	5.78238	0	0.496254	0.879383	18.8146	6.81472	2.41685	1.9087	1.31741
gene01487	30.3216	35.8113	14.0291	19.8087	9.48323	26.6935	36.9639	56.0752	62.2661	38.4555
gene01489	12.6686	12.9418	0.290859	3.22145	1.31327	25.6792	9.63907	5.12143	4.16606	1.49532
gene01491	21.9208	36.6758	0.202035	0.116006	0.0905029	1.61459	9.87333	9.35677	14.9961	15.0466
gene01492	48.8191	39.0878	54.7159	33.4498	17.4883	34.1599	25.5493	19.9259	25.4012	22.8112
gene01495	1169.24	711.321	2670.77	1564.62	158.851	920.623	941.452	597.367	534.812	600.403
gene01496	159.251	133.274	48.1968	49.5728	19.262	151.635	147.148	114.737	124.769	97.8038
gene01497	19.0714	26.2165	2.09092	14.0624	7.62584	24.9518	11.9372	6.23914	6.32373	6.73382
gene01502	42.8929	30.51	19.5775	60.5746	17.0258	13.6426	14.6199	9.09341	6.13652	4.7807
gene01503	2.46431	9.1924	7.64349	1.15906	0.982634	4.70813	1.42959	1.3951	2.02437	1.41484
gene01505	5.71221	6.79529	2.4354	0.192816	0.088312	2.63461	10.539	8.78414	7.75371	7.85782
gene01506	4.614	5.73079	8.97209	3.36531	1.00445	5.21535	5.17735	4.04272	3.89663	4.47932
gene01507	3.79526	7.56033	0.130484	0.725307	0.187062	6.98689	8.26696	9.7263	12.839	8.94129
gene01510	72.2309	135.122	6.4028	7.20892	4.85495	134.443	154.424	154.373	172.395	132.576
gene01511	47.7995	84.3571	3.20611	4.57933	2.86667	93.7127	110.916	123.006	133.282	110.168
gene01514	1.15212	3.26359	0.411022	0.0267125	0	1.07104	0.874371	0.729388	0.88416	2.05825
gene01515	1.71447	5.12428	0.263319	0.201276	0	1.04646	1.45651	0.8632	0.408011	2.19548
gene01516	11.7381	26.5386	3.17723	27.0564	26.228	32.3013	37.1283	49.0225	51.8216	51.7794
gene01518	14.2294	20.1221	10.9048	6.48911	2.6668	11.196	14.7803	13.8655	17.8004	13.2964
gene01520	20.3045	16.4201	7.7525	12.5445	8.498	31.2973	24.0496	16.3238	23.6785	27.1754
gene01522	20.9567	24.02	1.82793	15.5977	4.47057	25.9114	17.4281	15.0972	14.3642	15.8582
gene01527	9.93098	31.3442	2.97739	0.623632	0.406913	1.13673	0.347974	0.288934	0.55883	0.134205
gene01531	5.90944	6.56222	4.07933	7.55056	4.42189	7.13084	1.80387	1.01594	0.892642	1.0134
gene01537	19.3477	5.291	0	0	0	0	0	0	0	0
gene01539	2.90964	2.80017	0.269801	7.81312	22.5804	11.2601	7.45888	6.70313	6.65331	5.9422
gene01543	1.58108	2.70533	0.127635	2.96016	2.6649	3.57727	1.05304	0.671805	1.13724	1.76321
gene01544	1.22795	1.62985	0.861073	1.83391	1.71681	1.97399	0.90502	0.390259	1.441	2.07745
gene01545	0.453138	0.586872	1.70186	2.53924	1.54183	0.628	0.790761	0.448875	0.750325	0.268745
gene01546	15.0056	19.0677	3.82134	7.75493	3.04274	26.3972	20.6398	10.7196	13.4588	12.4168
gene01547	36.9266	36.252	0.24805	3.02413	4.47682	45.1856	30.3316	43.6402	58.2248	43.7592
gene01548	841.012	856.365	589.207	364.08	242.69	518.46	593.975	1575.9	2064.91	1840.79
gene01550	6.36602	6.05636	7.55535	8.25323	2.34808	8.1136	9.87716	10.4226	10.8647	11.2845
gene01553	1.28318	1.89592	0.104387	0.23129	0.052041	60.7557	105.225	168.116	194.546	71.6351
gene01554	1.96704	3.63661	0.0990793	0.51863	0	108.126	146.905	215.027	245.836	76.054
gene01555	0.935329	2.62515	1.53962	2.34203	1.77987	13.839	22.1891	13.7689	12.9488	10.2739
gene01561	45.7102	33.7661	120.48	65.1509	17.0207	40.1847	39.1654	32.5935	31.5802	30.7871
gene01563	2.03886	4.96629	2.16154	5.10318	0.921883	13.7674	6.75366	5.46445	12.3073	3.05939
gene01565	24.221	31.1741	3.8407	20.6256	12.9824	31.1307	21.9809	15.7586	11.9432	15.1928
gene01569	135.652	143.802	145.073	123.041	38.6318	138.367	137.65	98.3726	101.022	82.1911
gene01570	51.4182	55.2737	53.371	52.3386	14.304	58.3518	67.0437	50.0271	49.2745	45.4559
gene01571	1.41071	1.46557	1.07172	2.57957	0.488829	2.43764	1.04892	0.414986	0.383786	0.602394
gene01572	3.74802	3.52238	0.515089	10.1378	4.27348	7.83244	7.2464	1.13335	0.681317	0.580518
gene01573	0.556876	1.61123	0.279639	0	0.203485	0.025964	0.0452495	0	0.0236315	0.026134
gene01579	10.9069	9.72282	7.5812	17.045	6.13409	10.6143	7.43225	5.2066	4.52899	4.47628
gene01580	51.0478	52.5742	58.6393	55.3546	23.5604	52.2444	58.1776	49.1947	53.7707	48.5686
gene01583	130.242	112.698	32.4937	33.4727	29.673	104.274	94.5333	128.842	171.578	139.025
gene01584	122.612	195.614	89.2949	57.2132	15.6197	115.894	247.219	213.175	219.758	141.921
gene01585	41.0253	55.9867	4.92007	27.1503	6.29743	59.9753	52.1418	31.7098	47.2682	34.4777
gene01586	11.9484	9.40753	18.3986	12.8324	2.55866	14.5487	14.6063	10.3764	14.7007	12.3726
gene01588	0.646366	0.416642	0	0.167982	0	0	0	0	0.0851515	0
gene01592	17.7279	22.8109	2.12867	3.88288	7.10634	92.3516	29.2601	43.8527	45.3847	51.1475
gene01593	72.546	65.7539	134.28	147.517	26.2419	81.9197	74.4492	51.8233	65.0257	53.3026
gene01594	109.636	110.478	161.307	166.397	97.5837	87.7416	128.772	124.404	173.908	222.43
gene01596	11.7815	9.63705	3.99052	6.4707	2.17599	6.21926	3.39741	1.15098	0.937296	0.530469
gene01597	137.936	135.759	93.5795	391.029	52.5672	141.542	167.23	117.567	117.135	161.99
gene01598	17.808	59.7444	2.85182	5.66387	1.45858	2.85442	2.22739	2.39397	3.3325	3.97879
gene01599	12.3629	16.4145	2.55319	9.2918	2.53436	27.9681	28.4963	19.2052	18.3686	17.0038
gene01600	9.69865	7.74701	3.22664	4.23962	3.85175	15.8644	11.6851	9.29151	10.8423	13.1476
gene01601	325.12	188.264	196.677	260.219	220.496	688.85	387.064	152.375	138.319	97.2583
gene01602	18.8005	20.9335	3.03241	25.6104	13.1437	22.1414	11.9519	3.96682	3.76026	4.9012
gene01603	21.735	29.9881	3.63778	11.6527	8.05613	18.3226	16.5461	17.7	15.1391	19.1233
gene01605	58.0665	31.2975	16.7999	3.41251	1.28605	71.9656	47.5162	18.7165	25.4569	15.8999
gene01608	910.811	926.658	285.094	54.4699	7.3969	602.634	805.439	617.219	890.828	1115.74
gene01610	147.23	157.988	36.7674	101.94	82.6667	141.692	151.832	114.81	168.217	131.516
gene01614	33.2946	16.5551	24.9327	47.4973	4.34683	27.5244	16.9307	9.66032	10.0693	10.3489
gene01615	2.44938	2.45439	0.965319	1.63746	1.13034	6.37351	4.62424	5.06241	5.95444	5.16943
gene01617	83.0555	64.9322	70.8309	55.5639	13.4905	50.0197	60.4975	37.1984	42.6476	48.1895
gene01618	3.90072	3.82439	0.87389	3.62899	1.47069	5.46379	4.92494	3.59437	3.16358	5.34398
gene01622	27.7396	30.7157	2.46706	13.8834	3.05184	32.5415	36.4149	44.7221	37.3685	36.7513
gene01626	8.38828	5.89888	22.6375	12.6706	4.13277	10.3149	9.85946	5.15259	11.3225	9.12001
gene01628	33.1536	10.1787	3.32539	4.30182	0.727317	28.3982	23.8213	19.9176	8.89704	6.39695
gene01629	2.97076	1.43959	1.752	2.56835	0.512187	2.95966	2.0843	1.32955	1.32388	0.899554
gene01630	42.2771	47.3228	6.34239	13.6273	5.21221	39.3885	51.136	52.2767	51.3888	48.3573
gene01635	12.1582	19.6863	0.537726	12.9398	3.60328	19.6102	18.824	11.5322	8.36446	12.0322
gene01636	9.60521	8.48791	9.13015	8.66361	3.89302	10.6525	5.79615	4.61447	4.65285	4.27027
gene01637	5.72619	5.49324	2.21441	8.2805	0.880251	6.96571	5.08704	2.42153	3.2213	2.2142
gene01638	14.3695	6.3724	1.63054	3.86094	0.635558	23.5399	8.661	2.24647	2.20688	0.689916
gene01646	4.38122	4.6357	0.156302	2.60645	1.38807	4.87015	1.45381	0.71445	0.665942	0.881629
gene01652	12.8076	11.4404	27.7916	11.2108	3.47581	11.9696	9.0822	6.27813	6.4899	5.88617
gene01653	15.5182	19.7228	10.0496	7.54713	2.38486	297.082	424.807	120.494	218.822	532.43
gene01655	16.3398	17.4679	28.5925	33.6149	14.1546	19.1103	23.7401	18.8546	23.3126	19.3134
gene01657	13.2801	17.4614	5.53356	10.4297	0.877413	8.26812	9.03932	6.54713	6.74844	4.40586
gene01659	282.405	322.687	361.806	291.229	85.4871	256.186	324.033	368.797	455.104	395.328
gene01660	0.688423	1.05767	3.05001	0	0.127713	0.610776	0.182889	0	0	0.121965
gene01661	21.0063	24.7097	41.7418	50.3363	12.5057	7.16067	3.96763	2.76749	2.59511	3.08603
gene01663	22.7552	18.5132	74.0644	38.6018	8.78353	25.4988	24.0637	12.538	14.1631	16.784
gene01665	21.3857	19.0348	22.5484	30.2764	10.3289	24.4536	22.0901	18.7142	19.8088	17.6279
gene01667	43.3481	55.5562	18.1705	29.7414	11.6533	40.5104	51.0034	58.9364	56.0583	72.9101
gene01668	552.206	464.346	834.633	533.811	90.978	141.207	96.112	79.18	38.65	45.3302
gene01669	51.965	41.116	84.3304	51.1079	11.6249	15.8793	10.5302	10.33	5.95924	6.09179
gene01672	1.15693	1.31258	0.542423	0.599027	0.192523	1.52262	0.138211	0	0.0514521	0.115011
gene01673	25.435	24.1492	35.3706	27.2711	5.65419	21.1013	18.6417	17.2528	22.602	20.5944
gene01676	148.212	138.18	117.729	107.112	47.0332	132.951	161.444	191.002	193.577	207.979
gene01677	8.35265	12.1251	2.72766	3.56213	1.36706	7.54957	4.97951	3.89406	6.47806	7.83322
gene01678	36.4274	40.3927	68.4014	79.8488	44.8736	40.0061	41.8994	39.0994	39.6461	31.4347
gene01680	127.102	74.0475	5.25335	13.8277	8.33146	27.4353	25.3264	21.9378	22.2196	47.7162
gene01682	21.0736	18.9853	33.5508	27.8554	5.94698	20.8725	15.7671	10.9174	15.2408	16.6438
gene01683	38.9151	50.7973	97.7047	60.4965	17.7959	47.279	42.1614	37.2994	42.8536	39.6729
gene01684	301.216	339.419	671.24	302.437	57.5015	304.843	300.338	275.45	300.826	255.669
gene01688	0.746878	2.36796	0.192292	0	0	2.96103	7.94818	1.83149	3.0541	1.27385
gene01689	1.20659	5.30627	2.67405	1.61279	0.453961	29.7722	29.8748	37.4407	51.8715	15.2588
gene01693	0.364266	0.36581	0.165132	2.6874	2.24877	0	0	0	0	0
gene01694	1.00583	0.884654	13.2751	1.7258	0.119438	1.26658	0.362769	0	0.185658	0
gene01695	0.0885283	0.214048	0.181032	0.160731	0	1.58944	0.786197	1.05687	1.46608	1.29145
gene01701	42.508	42.1124	75.4352	44.6996	6.39625	55.2577	58.5822	60.5156	53.1763	58.8706
gene01705	64.6222	53.7951	12.2383	19.2695	14.0706	46.93	41.0827	22.7739	33.3844	29.3353
gene01708	0	0.0282002	0	0	0.0347716	0	0	0	0	0
gene01712	5.40901	6.21388	0.912419	7.56675	4.71998	5.14856	5.64736	2.86387	3.84422	5.48253
gene01715	34.3387	12.1685	2.99754	2.67944	1.66453	6.05032	6.85595	6.4025	4.94955	5.97885
gene01716	9.78227	7.56261	14.7721	10.0665	4.42669	7.60457	5.29433	3.19945	4.34099	3.77978
gene01717	45.3015	33.1479	7.16317	27.1118	29.477	18.559	22.0728	20.2934	23.0291	21.9475
gene01718	37.6868	39.5689	15.8085	14.0764	12.5379	34.5169	35.7065	45.1989	47.3162	46.2202
gene01719	24.2602	34.0275	30.838	20.9114	9.21638	20.6208	25.8874	35.6368	45.0659	42.826
gene01723	31.5462	35.5418	5.06433	15.7138	6.23195	36.8891	28.1538	21.3713	20.0723	17.8984
gene01724	21.9036	21.9674	2.14936	10.5494	4.27558	20.0004	22.1115	16.013	18.2455	15.6771
gene01725	3.26897	5.32298	16.2052	3.0569	6.31079	0.741119	2.78977	1.22009	1.41183	1.01106
gene01727	2.42503	18.2462	1.3029	0	0	0	0	0	0	2.73507
gene01730	0.499491	5.38984	2.87655	0.142142	0	0	0.0379257	0	0	0
gene01731	59.3694	52.3885	90.7837	75.1487	28.37	30.6501	19.2017	11.5343	16.7206	11.3406
gene01733	0.294396	1.05663	0.070883	0.155741	0.0820929	0	0	0.0374728	0.0319018	0
gene01734	0.606367	6.9753	0	0.111858	0.0393811	0	0.19304	0.0383368	0.0489478	0.716504
gene01735	0.152729	0.365401	0.234954	0	0.0314719	0.0291429	0.0266616	0.0241497	0.0733443	0.0563725
gene01737	5.66681	6.79516	8.26899	4.61928	0.784836	5.64017	5.72965	6.15623	7.60772	4.91933
gene01738	1.07458	0.43265	0.209696	1.27496	1.17653	0.527002	0.163076	0	0	0
gene01740	14.4092	18.8863	6.24746	12.6631	7.18176	18.2972	23.989	23.3829	29.7272	25.8666
gene01741	50.3968	57.9693	21.0597	37.5264	18.3504	56.2284	64.9532	67.3649	69.6826	62.2427
gene01745	1.83538	1.26315	0.161038	0	5.60606	2.36375	10.1457	15.06	11.9461	24.8685
gene01747	0.205577	0.244647	0.280021	0	0.0700664	2.16464	8.78582	8.95727	10.648	16.6372
gene01752	754.509	647.378	57.4326	11.579	5.20718	479.697	319.432	140.068	114.49	117.431
gene01753	17.2932	24.1718	15.3058	11.208	5.70877	22.2299	23.8007	23.0643	21.6043	24.1367
gene01757	0	0	2.77119	1.27514	0.301453	0	0	0	0	0
gene01760	21.1319	19.4239	8.20658	11.8742	3.01805	20.3948	15.1308	12.8163	12.6917	19.1496
gene01761	55.7501	36.8931	15.2352	9.30059	7.02142	13.6132	9.98994	6.97254	7.35889	13.0549
gene01766	0.793817	0.541691	1.02575	4.06178	0.17722	0.751086	0.0507927	0.043923	0.125504	0.0803586
gene01767	6.75489	4.50426	2.02715	2.17106	0.828503	2.46015	0.108849	0.117272	0	0.0953009
gene01768	10.4483	5.87724	12.8678	5.6919	2.73262	4.73519	0.3235	0.929421	0.337895	0.763236
gene01770	9.52484	4.25747	12.04	25.5005	1.68356	6.74796	3.59299	1.94716	1.35947	1.31237
gene01771	21.5053	23.2751	5.67924	9.0739	3.5986	22.4913	36.7535	42.0279	57.0759	61.775
gene01772	52.0685	51.9671	88.4438	56.8854	26.4896	46.431	42.0473	33.6012	38.6612	33.6205
gene01775	2.4744	2.45022	31.3416	1.23186	0.0803838	0	0	0.26309	0	0
gene01780	21.1183	27.7507	12.4059	22.3312	5.63851	31.5478	38.419	36.8091	45.4476	40.4701
gene01781	3.29071	9.81911	0	0	0	3.53521	1.61395	1.59862	2.76256	0.442977
gene01782	25.1874	37.6932	2.85812	18.625	8.81506	26.7439	25.2309	14.8555	19.9707	22.8336
gene01784	3.91942	4.56346	5.21043	5.41887	1.48631	3.76202	2.43864	1.41525	2.26446	2.39098
gene01790	9.9225	10.8149	7.72853	13.4993	3.62934	9.40968	9.94849	6.28832	7.44889	8.16328
gene01791	6.35512	8.22267	11.2944	8.46383	2.13256	1.35862	1.88044	1.37707	2.87551	2.82827
gene01795	11.5258	9.24565	4.06594	6.19478	3.57585	8.29175	6.65393	8.85824	6.7811	8.18919
gene01796	2.82568	3.58449	13.2756	11.6439	1.58458	5.29267	7.41361	9.82967	8.56357	4.70685
gene01797	66.0099	67.8284	25.1839	40.3242	25.0021	18.9801	15.1016	13.581	17.1094	28.5825
gene01798	287.381	388.456	323.913	310.575	248.899	703.066	767.88	1140.53	1237.58	769.22
gene01800	5.93435	6.17933	0.125984	0	0	36.7491	32.4919	33.9427	29.4759	14.5229
gene01805	3.3709	3.45057	2.47236	8.9361	10.3021	4.28301	2.93421	2.07467	1.65126	1.35892
gene01806	5.87088	6.62273	14.9269	88.2616	208.032	4.0774	2.77039	1.64927	2.61791	2.58794
gene01807	6.76235	10.8448	9.86422	20.4418	18.0471	16.0342	12.611	14.4534	21.1602	21.8065
gene01808	25.2195	37.838	4.24236	16.1119	7.06098	35.7827	14.2212	7.61517	7.48918	7.13434
gene01809	690.96	629.548	113.516	291.381	192.064	240.415	261.258	153.696	284.287	185.499
gene01810	38.6294	70.7264	57.4544	386.523	267.131	105.905	142.195	146.329	109.834	124.759
gene01811	14.0347	10.1196	2.39209	3.94565	25.1534	10.07	6.33425	3.66397	3.76096	3.47134
gene01812	24.7732	30.7166	32.8945	53.9769	29.655	25.2596	35.7436	43.7508	54.9725	36.6435
gene01814	4.39952	4.20828	0.520323	2.14237	1.03482	4.74495	5.00333	4.27874	4.42943	4.36946
gene01815	1.74876	2.37666	0.599319	2.94351	0.317643	1.52584	0.781742	0.656307	0.586587	0.706624
gene01817	0.0338976	0.175457	0.293562	0.164883	0	0	0	0	0	0
gene01819	2.69363	11.4964	4.50549	1.1739	0.521612	75.0624	63.6198	11.2904	8.45164	5.28198
gene01820	22.472	22.7373	60.1048	38.3442	16.2231	34.7015	29.6557	28.3617	31.7769	25.7078
gene01822	49.7473	25.4272	1.51606	9.94283	21.6122	25.2469	25.7174	13.9962	9.54088	8.8795
gene01827	9.08042	13.1566	39.0604	32.1684	12.0599	8.6846	7.27839	1.81496	2.64536	3.64456
gene01828	54.565	78.5151	5.28861	49.7621	34.731	75.601	77.1187	55.8968	59.5672	116.37
gene01829	20.1265	29.3137	23.6682	40.2894	55.441	23.4365	17.7216	9.94984	13.9899	14.316
gene01830	75.9364	69.6678	6.03586	12.7816	5.0182	43.3519	38.6506	14.386	23.2016	14.0724
gene01833	7.14811	3.46286	3.59761	18.387	14.0876	8.41218	5.31458	5.32109	5.28144	4.77544
gene01835	5.43495	7.664	2.09281	19.7279	24.6845	2.71635	3.78952	2.41959	8.82943	19.3755
gene01836	47.2343	54.1011	123.641	119.701	31.607	112.917	121.732	103.328	93.2756	115.417
gene01838	25.8572	32.5537	170.752	97.0097	18.1087	38.8514	47.1619	45.0678	46.0139	40.0752
gene01839	49.3275	42.3213	3.57849	3.72286	4.1931	52.2806	70.853	114.79	117.136	129.519
gene01840	0.0876968	4.85229	2.14677	0.367846	0.102168	0.0322033	0	0	0	0
gene01841	0.158858	0.294637	0.114468	0.110069	0.100919	0.183506	0.0740757	0.0321765	0.0162952	0
gene01842	72.4551	76.1173	687.817	318.353	76.8029	122.842	173.891	141.368	240.832	161.94
gene01845	11.225	8.56909	7.23123	13.0464	7.9631	15.8468	13.2637	12.0764	8.95086	10.8653
gene01846	2.53468	3.16044	0.516052	0.669712	0.903984	7.36285	7.2968	6.88657	6.46676	6.43203
gene01847	0	0	0	0	0	0.450861	0.543533	1.08166	2.29494	0.893466
gene01848	0	0	0	0	0.149347	23.9449	13.8438	11.207	26.0482	5.53195
gene01850	9.20973	9.70109	5.57125	3.20087	4.35641	11.4993	11.6467	11.3062	13.2394	14.9428
gene01853	1.70032	5.5704	0	0	0.210235	12.0369	10.1837	9.82337	12.6585	9.22077
gene01854	12.5585	10.5958	0.755335	6.78552	4.91988	13.3633	13.1039	11.2974	9.32624	10.5126
gene01855	3.67544	1.14796	6.47364	6.98991	1.01049	0.162397	0.198983	0.142734	0	0.0268631
gene01856	45.0298	50.0155	223.655	91.869	12.5555	72.2177	69.3919	73.234	89.2419	76.3669
gene01858	68.1629	82.8228	12.2341	59.6329	42.877	72.249	109.074	96.9399	112.021	79.7768
gene01859	14.813	18.6429	31.3088	31.8453	33.8098	15.9962	7.56683	2.13184	1.62566	0.839933
gene01860	12.0912	15.1024	11.6067	9.20092	2.26767	45.8593	19.6419	10.1512	9.7576	9.59576
gene01861	32.5908	29.6133	20.7636	10.3539	2.42323	36.2031	34.1179	36.5087	41.7331	35.6618
gene01863	1.30514	1.18139	0.0422206	0.664652	0.155876	0.132292	0.240957	0.0111601	0.0190019	0.108143
gene01864	32.7634	36.7297	47.3884	45.062	19.4794	29.9451	22.7283	11.9834	12.1581	9.29077
gene01865	142.602	159.796	37.9328	38.9574	10.823	61.6926	61.3148	46.605	65.8894	97.5096
gene01868	170.467	52.2159	1.2908	0.310607	0.383855	16.8566	9.4214	1.65384	2.28987	3.23645
gene01869	182.354	86.9454	18.0536	6.20053	0.203959	26.3764	13.4891	6.6095	6.75984	7.79538
gene01870	178.333	247.04	9.51031	162.455	322.225	693.456	1079.01	912.38	875.546	781.079
gene01871	4.10968	10.9407	3.02557	0	0	3.82947	12.1175	15.785	13.9358	17.8619
gene01872	211.786	140.571	20.2071	47.2233	16.3124	179.134	175.568	54.3402	49.4829	58.6376
gene01873	23.2502	31.568	6.14382	19.6744	8.8384	24.9349	30.7396	29.6144	30.5506	30.3501
gene01874	34.3625	36.8391	2.89882	18.768	11.227	32.3443	31.9181	23.0036	21.1273	21.5443
gene01876	4.98677	0.935444	0	0	0.146304	0.0349564	0.19188	0.0344634	0	0.228392
gene01880	3.88451	2.11492	0.119258	1.41603	0.798645	10.2388	3.38009	2.11153	2.09287	1.09816
gene01881	2.07984	3.9389	1.97216	0.493327	0.619354	0.872553	0.917391	0.0660191	0.449507	0.0634452
gene01882	18.2568	4.93163	38.3055	24.6782	3.32318	9.7571	3.28275	1.76343	1.44698	0.451835
gene01883	0.508267	0.137204	53.8741	59.1913	7.85258	1.20066	0.732664	0	0	0
gene01885	5.99013	10.7954	0	0	0	1.48113	1.97635	1.20012	0.752098	1.08206
gene01886	11.9821	12.9654	8.66317	6.11532	4.56176	4.60502	3.79014	0.614081	0.286037	0.298856
gene01891	1.37053	0.197176	0.16825	5.08101	0.111805	0.0271492	0	0	0	0
gene01892	0.226146	0.690257	0.172353	0.054477	0.0935976	2.39862	0.377856	0.0838499	0	0
gene01893	40.7584	116.298	27.7365	18.7753	8.42902	4.06584	3.87179	1.05528	1.58212	2.80648
gene01895	4.94915	3.3724	1.52592	9.87687	2.1341	9.76842	14.3539	1.73652	0.0826653	0.230376
gene01896	3.00043	0.667614	0.047211	0.613886	1.27315	0.539104	0.930892	0.0249584	0.0212373	0.0704588
gene01897	57.3409	33.9423	9.10778	32.5412	36.8904	9.42433	12.2405	9.89391	6.67389	12.7488
gene01898	334.085	930.438	89.1406	44.1232	14.2311	38.8051	24.3839	24.2187	32.3498	83.0086
gene01899	67.4119	73.0259	157.199	84.7618	38.9514	71.34	56.4189	48.5184	56.2966	58.2279
gene01901	51.7945	53.5943	13.6374	36.1645	17.7072	55.8045	73.0992	95.9069	89.7461	86.4594
gene01902	2.06627	0.895265	0.0440187	2.48558	0.806614	4.10355	2.59163	3.95681	4.70671	4.33447
gene01903	5.75107	1.98054	0	3.31209	4.76741	4.65914	2.86982	1.19327	1.14142	1.34242
gene01904	41.8441	51.3616	1.49912	18.4662	16.9959	43.7011	44.1061	45.0941	47.5958	54.1896
gene01906	6.84889	4.83679	3.56319	2.33579	0.674478	11.0584	6.60613	6.65489	6.3062	9.1364
gene01907	50.377	42.6298	197.569	97.1088	19.6738	46.1647	47.7003	43.0665	43.8196	41.1014
gene01908	34.4149	26.2028	26.3319	32.1689	17.0084	21.768	30.849	31.3594	32.4174	28.9988
gene01909	59.5887	81.1637	15.1139	15.2959	8.51308	41.4819	36.4871	35.7698	40.2739	38.0147
gene01910	8.02499	5.83677	1.50756	3.22004	0.0770978	23.5598	21.4762	21.5963	26.897	34.9408
gene01911	36.6169	35.2944	16.8131	23.6567	9.85988	28.8443	19.2532	12.0779	11.597	10.6305
gene01912	5.52061	11.413	0.0725225	0.0141398	0	3.99737	5.19096	1.12562	0.392492	0.30753
gene01914	31.7421	35.6493	1.46913	19.215	6.25833	36.9923	38.6133	27.6856	22.4529	25.6713
gene01920	5.69113	1.88284	18.5202	35.1654	8.12267	6.86162	5.45502	1.6941	1.0562	0.775148
gene01921	25.0946	21.0392	6.85324	3.70649	4.45446	14.8249	12.6397	15.1528	14.1434	15.0698
gene01925	7.96255	14.9716	0	5.99037	3.7128	14.9713	12.8819	6.49359	5.12819	7.98072
gene01926	18.0234	40.4879	2.67443	10.0465	5.08028	29.805	15.2991	9.22919	7.35955	7.75781
gene01928	33.331	38.9103	14.0755	24.8512	11.0899	27.653	20.1263	8.92606	11.0047	11.0257
gene01931	28.5241	15.0198	5.28471	12.5663	10.377	131.424	145.569	166.821	162.624	162.169
gene01934	19.1433	19.3478	44.466	51.1347	65.3757	2.7829	1.33658	0.738216	0.568989	0.84317
gene01937	68.866	64.0492	74.2834	45.0329	21.5848	60.2106	43.8026	28.0893	32.3938	35.4613
gene01938	89.1756	89.6724	269.526	182.664	46.7739	152.191	158.488	143.63	149.761	141.206
gene01941	0.864912	2.16356	0.283771	1.17652	0	14.7813	14.4213	14.6707	4.72654	3.51148
gene01943	5.312	4.30679	0.341371	0.251149	0.118145	3.73419	3.84193	5.41059	4.52412	4.69544
gene01946	37.6142	47.8995	4.2298	19.299	9.89801	37.8649	40.4346	38.4002	48.2037	42.997
gene01950	6.71251	6.92278	2.07625	3.64278	2.28294	4.16446	2.48471	2.02156	2.11385	2.93721
gene01954	1.23173	1.47297	0.374471	0	0	0.091078	0	0	0	0
gene01955	0.6914	1.52214	0.0738017	0	0	0.0534913	0	0	0.0153588	0
gene01956	10.6362	11.2002	31.5595	14.3659	4.91011	16.6072	14.165	12.157	11.4105	12.6802
gene01957	102.118	89.6326	47.2479	26.3887	10.2539	499.66	636.44	794.814	1124.16	825.618
gene01958	0.144258	1.21444	0.967826	0.462368	0.469364	0.591442	0.555956	0.414748	0.532525	0.369274
gene01959	0.461585	6.09678	28.1994	0.665235	0.656022	0.660813	0.795539	0.692239	1.52531	0.200097
gene01960	35.1947	16.7482	27.221	1.89582	0.686015	5.32619	5.96722	9.24554	8.94609	11.4526
gene01961	4.31797	1.16961	0.072527	0.0263148	0.140133	0.416914	0.590898	0.126774	0.140482	0.0310625
gene01962	1.67331	1.46711	0.374912	1.04053	0.481092	4.40669	2.5845	2.2334	1.88074	2.93502
gene01967	52.0657	11.7319	2.51325	1.74205	1.21704	0.747166	0.510615	0.962395	1.5399	1.3402
gene01983	24.3978	34.1407	4.96245	1.76523	0.565635	6.19864	1.87681	1.18935	0.456522	3.29486
gene01984	1.30611	1.62925	0.127836	1.24654	1.4471	3.51245	1.37435	0.717129	0.578784	0.443936
gene01985	45.6955	44.708	107.811	57.6555	31.0024	51.328	42.8094	43.8449	47.0484	47.15
gene01986	793.029	218.438	87.8115	241.488	19.9943	1327.88	1135.68	1198.27	1139.17	882.911
gene01989	0.270814	0.437539	0.146241	0.0389885	0	0.327832	0.370808	0.0450077	0.0208078	0.0709902
gene01990	22.6275	20.2606	18.9513	31.6987	8.48971	25.4908	20.6152	25.1457	29.6183	49.0361
gene01992	0.024628	0	0	0	0.117197	0	0	0	0	0
gene01993	19.3293	13.1142	66.6282	55.8504	18.5392	54.183	21.4633	5.03146	3.20505	0.709686
gene01994	10.245	13.6615	0.835216	0.803871	0.17296	0.064871	0.170797	0.063956	0.0816581	0.391193
gene01995	29.9309	20.6747	19.8093	15.1517	8.571	71.8908	61.4211	87.7527	93.72	222.466
gene01996	12.7543	45.6694	14.5929	17.9438	3.81518	15.4799	15.2608	13.7589	15.8445	8.11871
gene01997	1.53478	0.428461	0	0	0	0.962521	4.22334	17.6251	2.10798	2.88102
gene01998	40.8174	7.11815	0.203715	0.0397186	0	0.586652	0.45893	0.996468	0	0.142646
gene02002	0.829907	2.33805	4.99171	0.299992	0	0.0487717	0.0283327	0.192033	0.266407	0.100268
gene02003	16.9286	21.8268	2.47508	14.2289	18.9212	14.5872	16.3677	12.3367	10.8739	11.2811
gene02004	12.2016	14.2585	0.364698	0.140723	0.171926	21.8253	28.932	12.9937	18.5317	15.4823
gene02005	44.8468	36.5315	8.28506	13.7608	7.48144	32.6727	38.4725	34.0852	32.1866	19.2611
gene02006	43.3262	70.9298	13.0941	36.5449	20.5629	59.971	66.7634	45.4878	64.8342	46.6423
gene02008	118.782	62.3294	5.95538	7.01912	7.6538	15.9751	19.4583	13.6073	14.6792	22.2628
gene02009	0.0624805	0.0451432	0	0	0	0.676267	0.553692	0.0498659	0.161377	0.417677
gene02011	5.5011	4.90693	0.0804	0.110444	0.137432	14.3578	13.3217	4.35353	4.45123	2.21188
gene02013	1.34546	1.03851	0.150176	0.107551	0.061451	2.52444	2.22509	0.784791	0.960992	0.432688
gene02014	3.84325	4.79552	0.418802	2.21573	1.62625	4.66338	2.64352	1.30889	1.31856	1.68646
gene02015	0.0893815	0.42119	21.9974	78.1918	61.7317	0	0	0	0	0.0561354
gene02020	11.4471	11.8566	18.1648	10.7862	5.55369	9.00112	6.76328	4.78479	5.69177	6.17832
gene02021	147.396	181.75	412.762	303.499	83.4837	172.334	219.376	228.624	266.365	237.717
gene02024	20.362	15.7642	51.1679	28.1107	9.57446	14.5614	13.8704	13.4049	13.5152	16.955
gene02025	0.695158	0.975788	0.511068	0.995893	0.57005	0.27982	0.0519773	0.143556	0.0407175	0.185859
gene02026	258.876	280.777	493.279	224.275	46.3296	156.494	134.11	110.314	138.808	107.842
gene02029	0.704569	1.00112	0.0910071	1.65385	0.256944	1.35789	0.413746	0.10877	0.122836	0.231179
gene02033	328.971	288.39	2257.85	1044.38	188.817	354.413	390.785	318.084	375.823	343.589
gene02036	0.359395	16.5208	0.238924	2.20308	72.462	0	0.0196862	0	0	0
gene02037	0.0795226	0.0782306	0	8.88523	6.12275	0	0	0	0	0.0294545
gene02038	98.1433	161.581	164.586	86.8728	22.8876	82.5872	58.5094	54.8272	59.0655	75.0331
gene02041	20.2763	20.8939	2.69838	4.60539	4.57553	31.7781	24.2969	33.8108	43.2364	68.9209
gene02044	395.97	308.902	614.039	260.307	71.1733	238.5	217.049	200.649	214.868	205.599
gene02045	89.4944	116.153	144.199	84.8033	35.9952	88.9326	92.1449	78.9762	120.206	109.2
gene02047	10.1291	11.0462	2.51443	10.7159	3.36077	16.2738	10.2212	4.48351	4.9421	4.20848
gene02049	42.2807	41.1062	0.529783	0.137191	0	0.0952028	0.0612621	0	0	0
gene02054	0	0.0890797	0.16285	0.0668911	0	0	0	0	0	0
gene02056	4.68152	2.20442	0.264879	0.22326	1.03553	2.30337	4.76649	1.26631	2.02643	2.39427
gene02062	14.5828	45.255	11.5359	3.25145	6.51041	1.83988	0.165703	0.205924	1.85146	1.11325
gene02063	0	0.0198614	0.142572	0.0380103	0	0.51495	0.0221224	0.475059	0.507216	0
gene02065	0.814603	0.314298	0.111004	0	0	0.724098	0.544374	0.104265	0.161753	0.128822
gene02067	66.8934	25.8373	0.851312	0.10296	0.663362	2.78973	2.88796	2.41273	1.53884	0.861081
gene02068	10.5145	11.9678	5.20268	9.00472	2.87357	4.72445	2.95251	2.37903	2.21267	2.39839
gene02069	13.7168	15.9058	9.82473	10.6085	5.38315	10.8505	4.76155	3.44298	3.21844	3.36545
gene02070	72.7389	80.1426	44.7402	71.2007	50.3792	82.8625	101.233	122.349	136.923	117.267
gene02073	3.46829	4.13206	4.30246	0.360908	0.305813	1.1462	14.5143	4.38475	19.8661	2.848
gene02074	4.56591	2.27998	2.20631	4.43872	2.49884	1.80853	1.23873	0.673376	0.665117	1.47936
gene02075	59.2509	64.5548	36.6596	56.7873	14.4528	23.0206	29.1261	10.7094	7.91382	10.5828
gene02076	75.4594	51.842	31.0775	68.0681	29.6378	45.5514	48.0987	25.374	28.6249	29.2568
gene02077	12.6934	18.9652	7.96199	6.23316	0.209161	9.07869	23.0145	24.2833	12.077	46.3445
gene02078	70.0318	66.5078	32.4395	43.0041	16.9543	74.5074	90.1074	91.6478	84.0825	106.519
gene02085	1.37373	5.94174	0	0.911721	0.380293	8.91235	5.62283	2.25441	3.85051	1.73074
gene02087	288.396	215.685	28.8507	65.0607	28.6157	123.26	100.063	56.5615	59.5684	133.922
gene02089	77.9685	88.5263	18.2542	73.629	24.7046	92.6022	124.387	130.241	111.605	104.529
gene02093	4.42535	2.79806	11.736	11.5766	1.02343	4.03233	2.46948	1.06069	1.04993	1.18277
gene02094	10.6504	9.91574	18.3298	8.34013	2.51984	9.81672	9.05997	8.01189	7.12685	6.70033
gene02095	234.978	85.3725	51.3455	41.8688	15.1024	12.6418	31.9238	20.1695	40.8372	40.5803
gene02098	11.0652	13.7211	1.05678	6.36495	0.255091	1.21704	1.9803	7.36474	2.97005	0.793746
gene02099	5.69566	5.57243	0.767008	6.54792	0.283831	1.03282	1.43643	3.17892	1.00491	0.333572
gene02101	17.0805	23.2233	5.18547	26.4577	15.404	28.1558	37.3683	35.5228	38.0274	35.9863
gene02102	1049.72	389.262	43.0446	11.8242	6.92245	174.765	128.842	88.7126	82.0231	81.4754
gene02104	2.03652	10.5908	1.00691	7.54862	10.2904	7.38052	7.47737	5.05143	6.53232	5.02714
gene02105	9.1536	6.62235	40.9997	14.3909	0.502894	3.91371	1.13749	0.155067	0.246125	0.0544269
gene02106	8.45981	10.5519	1.69516	7.77974	3.64332	13.8136	4.59311	1.66871	1.59079	2.49829
gene02107	12.593	18.5799	5.54636	11.7025	4.74406	15.5582	7.59142	3.63947	2.40043	3.95318
gene02108	45.9753	35.5563	15.4579	11.6664	5.85448	28.5979	20.7242	13.6576	16.6308	17.9684
gene02110	37.7342	31.0473	0.946427	2.00589	2.86519	30.3978	48.0743	67.7223	69.6961	89.4535
gene02111	4.77301	4.38537	40.8294	57.5401	4.2227	3.95598	1.77266	0.381532	0.51464	0.13317
gene02112	20.0734	43.6519	2.95558	19.2593	5.82924	27.0503	21.0593	14.1247	12.3609	14.4897
gene02114	26.134	11.3132	31.6409	53.4267	4.52203	16.0213	3.63604	1.34388	0.728394	0.339538
gene02119	21.7094	25.9452	32.6502	28.8267	19.4746	22.401	17.5932	11.3822	15.4748	16.8207
gene02125	2.67384	2.16336	0	0.147632	0.0987897	33.8328	33.2273	26.6577	22.7208	17.3877
gene02127	224.312	40.6122	0.468899	0.65436	0.728322	8.84765	2.10387	1.05046	0.432342	2.33857
gene02135	48.4442	46.0479	65.8747	50.1558	18.3562	48.1376	51.3527	58.3671	64.2381	63.427
gene02137	89.3445	88.5257	29.975	41.1934	48.253	45.8244	39.839	26.0042	33.5851	31.0528
gene02138	16.9452	17.9073	3.73809	8.38937	8.1146	7.07149	9.32022	5.67884	9.21279	9.18005
gene02139	12.377	26.1373	0.643173	42.6376	21.1213	23.4718	15.774	12.3543	11.1364	5.01661
gene02140	7.96784	9.39419	4.53756	3.44767	2.7556	17.7635	13.8717	8.64234	11.5353	17.7671
gene02141	3.0032	3.28105	1.62713	1.75299	0.863132	5.92388	4.86299	4.02081	4.69714	6.87366
gene02142	217.666	222.091	1293.42	535.101	111.381	190.828	197.889	152.042	206.234	178.405
gene02148	253.529	592.054	124.643	19.294	29.8537	50.9164	116.719	197.528	185.365	225.354
gene02149	8.57276	7.83793	13.3099	8.13052	3.60653	6.39617	5.67208	2.76925	3.61238	3.44526
gene02152	0.66472	19.9174	0.57281	0.814891	0.215874	0	0.0228598	0.0246349	0	0.0231818
gene02154	1.83143	10.4187	6.77231	1.14848	0.138451	3.52356	2.26094	1.58557	2.49288	1.41416
gene02155	7.94878	8.67425	0.883932	3.003	0.810977	10.6265	5.20688	1.95809	2.09888	1.86229
gene02157	10.3141	9.24668	13.7814	1.83906	0.758157	9.60915	11.902	7.06621	5.15243	6.28683
gene02165	0.140684	0.175166	0.0640292	0.913526	1.96068	0.163605	0.112615	0.0961502	0.0288027	0.159264
gene02168	24.5566	18.03	9.92949	10.1647	3.04748	10.4224	7.03087	3.70041	3.3726	2.86312
gene02174	12.3251	11.8875	1.86494	1.47266	0.524521	8.05981	5.83742	8.72083	8.8683	15.4278
gene02175	3.8674	1.89672	0.0825661	0.119829	0	1.65854	0.605514	0.239079	0.255871	0.109092
gene02176	21.2877	24.741	29.9878	29.6193	6.45672	32.4426	27.7349	30.6811	31.0909	19.8614
gene02177	2.30431	1.36374	3.67584	3.33519	0.746578	5.96578	4.91563	2.34568	2.89554	2.02241
gene02178	37.8507	60.289	31.8542	36.8813	28.5145	21.6211	21.6118	18.591	26.877	26.2393
gene02180	9.04201	8.69233	16.7732	9.98066	3.13205	8.91074	7.29031	9.79367	14.4578	11.7476
gene02181	3.14852	3.63104	0.48934	0.913155	0.725711	3.6512	2.41065	1.89637	2.85718	3.44682
gene02182	58.1668	54.6233	38.1511	31.7854	20.2984	34.1241	30.5154	28.0581	32.81	27.7822
gene02185	1.61766	2.46215	8.19569	2.7029	0.379532	2.56286	0.787353	0.661519	0.693845	0.686736
gene02186	75.3366	70.3964	12.9858	11.3023	17.0614	45.2425	51.0466	63.1435	78.7824	98.346
gene02193	3.35153	4.48547	3.20817	6.19124	2.70567	33.9314	13.5342	10.6147	12.1191	4.23475
gene02194	0.768624	0.707028	0.750066	1.91199	1.24738	0.349438	0	0.0607681	0	0.138959
gene02195	8.63398	7.45377	11.0215	12.7003	6.89809	11.2267	10.656	11.1419	12.5845	13.9573
gene02196	2.31016	11.4217	0.136758	0.118346	0.49259	3.21032	1.97899	0.726099	1.19993	0.662223
gene02198	12.6324	12.8789	20.5343	19.2293	3.05164	14.3716	16.6753	16.8964	18.2142	14.8897
gene02199	14.8393	15.3987	10.9052	68.247	36.7375	20.2059	13.7609	10.1437	9.88353	5.45978
gene02202	27.562	30.6278	31.5704	32.6026	17.6964	35.8473	38.9048	40.3504	38.448	34.643
gene02203	27.1296	108.92	2.87224	0.40988	2.81066	58.5089	203.478	108.329	45.7536	27.8482
gene02213	49.2803	43.7312	103.147	82.3434	66.0083	39.2697	34.8726	27.3058	27.3943	27.8212
gene02214	0.753679	4.04284	0.228759	0.16411	0.088312	0	0.037407	0	0.0343186	0.0395462
gene02215	118.045	246.876	4.34998	10.5709	4.14513	9.40094	7.09584	3.18142	2.39796	1.88332
gene02220	11.7792	12.5134	8.24711	16.4064	6.75733	16.2627	12.4716	10.2771	8.73442	7.18942
gene02221	110.77	114.12	88.1191	9.03657	1.63601	37.5268	49.9662	33.4561	39.3644	26.5489
gene02223	11.3932	29.3361	2.68721	1.37095	1.90815	4.62144	2.98118	2.43407	3.51044	6.52756
gene02224	23.3209	23.3428	0.944963	5.30625	6.30289	19.4104	17.8013	13.4492	13.4648	16.095
gene02226	17.4554	13.6179	4.12607	4.10739	1.92821	14.1869	8.51977	6.46937	8.75453	7.81075
gene02227	50.7722	52.3816	121.946	84.2714	27.1571	61.7617	55.0079	42.391	55.3053	53.4561
gene02228	15.4848	16.9329	15.3752	48.636	29.7182	13.1476	9.01858	5.25105	4.14405	2.92275
gene02229	27.6206	28.0892	18.893	33.721	5.30044	43.2407	37.8212	29.7312	33.8975	31.0394
gene02230	80.4123	76.097	5.68145	24.0913	20.3836	69.3617	52.259	51.1864	41.0159	41.0767
gene02233	2.11394	0.621565	0.445835	2.52668	0.813784	0.850162	0.11844	0	0	0
gene02234	16.55	13.5906	2.49948	2.78693	0.262681	3.10705	1.5153	1.50511	1.1275	1.63561
gene02235	166.585	224.556	248.069	238.435	116.349	313.97	361.814	318.79	445.985	352.568
gene02236	19.1341	31.9493	70.6275	42.7997	6.81253	23.9691	25.664	20.5254	28.2278	25.2838
gene02237	103.059	121.076	293.292	172.708	53.0558	113.552	116.518	128.898	147.832	128.493
gene02238	62.2096	42.704	7.11159	14.2729	9.3406	52.6398	30.5091	22.2806	28.3337	23.7221
gene02240	0.870768	1.09658	0	0.209382	0.0700552	1.18684	0.791763	0.299381	0.0544478	0
gene02243	1.1286	1.22712	0	0.0163908	0	2.31795	1.89197	0.87038	0.752509	1.59762
gene02245	251.383	97.7286	463.491	205.317	7.45904	117.873	41.5911	18.4698	14.1331	14.5318
gene02256	55.5169	55.795	27.8219	20.4647	12.6164	52.4246	46.8854	44.3168	67.9352	62.6844
gene02257	26.5138	29.1835	30.9648	32.0337	13.5361	16.5846	17.9033	12.3289	11.9145	11.2363
gene02258	40.6319	17.637	4.71487	5.61745	4.77409	16.6861	14.5167	10.3813	10.3268	8.62285
gene02261	43.9224	44.4853	75.233	51.1319	28.8946	29.2242	33.4006	36.6714	37.1121	59.6498
gene02264	0.136023	0.317533	0.18499	0	0.0922246	2.78324	8.30042	4.11324	12.757	9.2595
gene02266	17.253	20.5816	1.80525	11.224	5.28906	10.8163	10.226	6.36145	7.42267	5.26643
gene02267	19.9886	27.0308	11.948	4.47377	3.44696	7.78417	8.59964	15.2727	26.1222	28.4816
gene02268	54.624	52.5085	125.518	96.3219	25.0833	50.6953	49.3467	43.8961	49.0865	49.6775
gene02269	29.7382	91.8073	12.697	25.5564	25.8352	22.802	41.9933	43.7762	51.1658	51.4694
gene02270	3.18132	3.00816	3.2239	2.02502	1.53148	1.18341	1.6389	2.60036	5.49868	6.55204
gene02272	1.17437	3.00302	0.143514	0.91929	0.49264	0.208038	1.64356	0.0350999	0	0.0990885
gene02273	1.39111	4.54449	0.0942452	0.80709	0.317267	0.194232	2.07029	0	0	0.0468846
gene02275	8.84687	12.3423	0.0242656	3.48659	4.07632	11.8564	11.6668	12.7674	12.3595	17.8089
gene02276	17.5309	16.5921	3.78803	12.9396	7.17763	6.30494	4.83587	2.21992	1.7128	2.21915
gene02277	104.7	49.2937	52.1909	63.808	38.6119	19.7886	18.5405	8.68187	17.7573	9.40197
gene02278	58.6538	91.5616	2.31062	7.688	0.980007	18.7907	18.8189	23.0084	23.1118	23.4687
gene02279	29.6729	35.2948	36.0975	29.2594	9.65418	23.7719	26.065	24.9303	28.2703	23.2803
gene02281	28.7995	44.4806	15.988	72.1154	28.4128	45.2433	66.1878	62.5385	73.4997	86.6324
gene02283	41.8013	30.8046	53.979	29.5548	8.21882	98.3912	129.646	145.675	202.384	370.769
gene02284	343.757	199.787	206.597	118.896	50.3601	96.898	63.2956	51.2627	38.6029	55.3
gene02285	37.3603	44.0978	4.12584	29.3363	13.9971	37.0649	43.6163	42.9886	41.987	37.5705
gene02287	23.6257	10.2873	41.4766	48.0406	2.90342	14.6766	8.60065	5.10932	4.78742	5.11261
gene02292	9.70491	20.4945	1.6285	6.73301	4.81613	10.1402	11.698	8.418	9.89865	8.79235
gene02296	30.6923	30.2294	35.8254	43.0585	9.33604	44.9701	24.5799	18.2016	15.798	21.9299
gene02301	32.7772	34.7975	3.09243	17.0331	8.05726	29.3901	25.8661	16.731	15.7388	17.7385
gene02302	24.7158	28.1119	116.093	57.2861	12.3358	28.8592	31.0556	21.734	38.5098	37.4352
gene02306	157.459	166.308	190.434	114.742	87.6016	180.169	186.06	236.491	310.229	262.912
gene02310	20.9831	19.548	12.3501	16.1358	3.75518	21.4733	29.7059	39.0095	43.0612	39.6144
gene02311	40.6181	12.5289	2.67103	6.63255	1.26461	4.61984	2.31307	0.555993	1.21323	0.514839
gene02312	8.76148	7.26669	6.34749	10.2597	2.5777	7.09994	5.66798	3.30202	3.10844	2.78645
gene02314	17.0145	32.485	8.0047	9.06372	0.309161	6.03864	5.22457	4.22586	4.69689	2.04125
gene02315	11.5447	10.9207	24.1145	19.098	4.41397	30.9956	38.9887	22.9991	19.0173	27.7425
gene02316	5.4097	3.26653	2.63068	12.467	2.7565	7.92802	6.50092	4.69572	2.40845	2.56719
gene02317	177.532	216.725	282.821	151.434	187.726	165.875	170.676	133.206	193.008	171.259
gene02318	25.7409	13.2889	4.86885	4.14169	13.7679	6.38519	7.67342	7.20438	7.84578	7.67337
gene02321	92.3127	85.7339	16.8473	36.197	27.73	32.9016	29.88	28.4291	44.4394	36.8201
gene02322	28.4952	25.4417	28.114	16.0606	3.99707	24.8251	29.2583	27.5594	32.0985	34.0395
gene02323	61.2176	56.2479	31.2329	37.3352	24.0593	69.3906	56.0701	72.1413	77.1572	76.9727
gene02324	0.0387237	0	0.753336	1.46368	0.843553	0.0953447	0.0390532	0.0201465	0.0612068	0.0930971
gene02325	31.5969	39.6706	71.6566	41.8941	9.48759	39.4649	29.7177	15.3142	21.2937	18.2493
gene02327	20.917	19.3479	3.93412	12.8042	6.82982	16.2562	17.912	27.2485	28.6436	31.9265
gene02328	53.8784	48.7293	12.0948	27.309	12.3961	46.3719	35.8522	50.4086	54.1356	55.2774
gene02329	122.423	54.9367	0.653401	1.54437	0.404379	23.5599	25.5431	6.45229	2.20931	6.44412
gene02330	20.8636	11.2624	14.919	12.5357	6.4869	17.8819	17.1661	8.08005	9.49111	8.18516
gene02333	21.0504	19.7109	5.11379	7.83203	11.8048	22.4337	12.5056	9.73993	12.9595	14.4134
gene02334	12.276	13.876	1.45008	3.75179	3.34572	13.002	7.6774	5.90588	7.92853	9.65624
gene02335	3.37735	1.23039	0.286825	0.0227085	0	6.17803	3.00294	0.161829	0.0242387	0
gene02338	0	0	0.517539	0.269989	0.0412847	0.238206	0.221019	0	0	0
gene02340	59.7541	64.681	67.9132	58.3216	73.8493	61.1016	66.1117	68.9772	67.7036	61.356
gene02352	6.50637	2.36132	0	0	0	0	0	0.316735	0	0.505199
gene02353	41.8757	44.8721	8.51146	20.3519	13.5695	35.6388	33.3366	30.3829	35.7956	31.6123
gene02354	142.622	221.36	32.6953	111.943	14.6352	49.2905	21.4596	16.3106	15.7506	16.3417
gene02356	31.9686	37.7841	10.4614	14.953	7.74409	22.2303	16.8654	10.4079	15.8556	13.0129
gene02358	38.9459	36.1844	101.742	64.1144	22.2843	38.3252	49.8258	50.3842	52.2843	52.2427
gene02361	29.084	23.3202	19.4352	36.6579	8.70862	50.9591	39.4003	31.3863	59.4357	99.3644
gene02362	28.1055	28.2934	49.1947	39.8157	13.1943	30.3662	29.1275	21.911	25.4967	22.8394
gene02363	17.1283	21.433	29.0117	16.4084	15.7274	22.9065	25.2024	24.1832	25.227	25.9226
gene02365	0.329249	0.27655	5.19679	3.09516	2.60329	7.02515	2.52725	3.54754	5.28898	2.51869
gene02367	1.57674	2.49472	2.01763	119.41	516.133	0	0.0212495	0	0	0.227169
gene02368	0.360428	0.892715	0.870311	1.46169	1.61809	0.59732	0.721864	0.67331	0.771911	0.531668
gene02372	24.2373	18.4065	30.9287	23.0905	6.04066	43.8032	27.0476	28.3454	37.166	47.6972
gene02373	0.355751	1.02209	1.7987	1.2484	0.452995	0.123023	0.0361105	0.0301383	0.015263	0.0351758
gene02374	19.0399	24.4303	32.3931	22.6977	11.9154	20.1111	18.7418	14.8557	25.498	14.5079
gene02375	12.297	17.8068	1.24845	6.0018	2.25966	17.5249	13.778	11.694	12.261	11.893
gene02376	1.09601	1.09659	2.05131	0	0.0567023	0.266791	0.66707	0.0463955	0	0.158036
gene02380	909.94	432.924	1389.64	1062.07	65.386	1917.81	1429.11	430.358	219.495	59.1205
gene02381	0.818376	0.333097	6.78152	45.2498	10.0981	0.183305	0.268772	0.664978	0.886118	0.453921
gene02382	39.9227	48.7479	16.5355	8.60943	6.12494	46.1778	38.8481	28.2363	27.7191	27.6809
gene02384	6.29809	3.49055	0.55703	0.139595	0.226083	1.48226	1.02075	0.730352	0.764468	1.11202
gene02385	2.51791	1.14644	0	0.105521	0	0.655535	0.338496	0.497802	0.506927	0.443898
gene02386	14.7786	20.1367	1.72215	7.46672	4.99137	29.4781	38.8286	30.6638	41.0753	50.6335
gene02387	28.8019	32.0011	6.75059	7.98538	3.08008	13.8634	11.961	22.8481	25.5493	23.4799
gene02391	25.3715	25.061	55.4586	54.975	10.6409	29.7927	44.7203	34.5566	36.629	35.4904
gene02392	1.1081	1.08066	6.38131	2.97059	1.16467	1.70898	1.66325	2.33872	1.02093	0.628732
gene02393	11.0172	25.0513	1.35038	6.65933	2.41599	16.2793	27.447	12.4616	7.4998	26.9211
gene02395	0.388494	0	0	0	0.0274934	2.15666	0.0369229	0	0	0.0246231
gene02397	37.8706	30.0752	12.0971	27.1948	12.087	20.6061	14.1208	5.46514	5.27044	4.94835
gene02400	64.6263	39.8778	0.149019	2.11558	0.588897	43.3413	24.1079	11.2314	7.22774	9.2693
gene02401	33.3136	19.1918	0.141368	4.80605	3.05986	19.155	11.6872	5.89088	5.34302	7.87644
gene02406	73.7039	165.115	33.4079	16.317	12.2461	67.0634	67.9944	81.2482	78.8822	96.3087
gene02407	0.70556	3.04603	0.222686	0	0	0	0	0.1979	0	0
gene02408	4.34849	4.44239	2.5725	4.12524	1.03151	4.82709	4.56169	3.70735	4.27947	4.53518
gene02409	0.598654	1.89963	1.15546	0.150853	0.119243	0.43337	0.218041	0.22393	0.220746	0.107573
gene02411	10.372	15.2466	3.704	17.9497	5.00445	10.2403	10.655	8.97503	10.3066	6.8053
gene02412	1.48758	1.90756	0.886481	1.73671	0.301765	1.1931	1.08696	0.266121	0.521009	0.35049
gene02413	2.06925	3.72333	0.681392	2.76773	1.1806	2.92928	2.24198	2.15649	1.96753	3.32792
gene02414	9.28866	5.30599	1.54775	0.800332	0.139441	3.61484	1.52319	1.06358	1.10292	5.25216
gene02415	4.84677	5.22633	2.10242	1.50319	0.50449	2.8454	1.38951	1.4385	2.03214	2.41072
gene02417	22.3418	30.3659	3.99005	10.7344	8.15554	21.7202	16.7729	13.7447	16.622	16.3146
gene02418	8.36458	10.8346	3.67073	3.76247	0.811889	17.1353	15.2034	16.8787	23.2192	15.1908
gene02421	0.0196572	0.0177039	0.601722	0.050822	0.0683837	0.422654	0.365498	0.249145	0.198941	0.0625411
gene02424	47.7304	72.6699	1.32763	0.799044	0.171429	81.7646	77.4941	88.1806	44.4003	51.9685
gene02425	4.17178	2.95423	1.688	6.79831	0.446288	3.29539	2.26572	1.63894	1.668	2.1405
gene02427	14.2986	13.5064	31.3542	11.645	3.46231	14.2696	12.7841	8.71601	11.7461	8.87818
gene02428	0.545283	0.216776	0.349145	0.270401	0.0874781	1.38201	1.10556	0.706755	0.236315	0.324715
gene02435	5.90775	5.71008	6.33621	11.4713	8.36204	5.94697	1.37492	0.555069	0.904948	0.473272
gene02436	6.3388	5.8752	4.79299	3.63351	2.46179	7.6831	3.48405	2.00069	1.01656	0.940027
gene02438	25.5668	20.2064	5.05134	15.4126	3.89969	26.281	30.1623	25.538	39.1671	29.8239
gene02442	6.76453	5.70377	3.89751	9.11587	2.79154	10.1175	8.04408	6.07522	8.23226	7.02041
gene02447	8.44096	6.70495	14.4018	12.6687	5.36104	4.92208	3.25144	2.04056	1.6763	1.59387
gene02451	0.18937	0	0.180422	1.72298	0.877098	0.960368	0.629978	0.0690205	0	0
gene02452	0.043026	0.16931	0.0879842	0.25956	0.101899	3.5035	2.05054	1.1466	0.831388	0.361321
gene02453	1.69991	1.80617	0.307299	0	0	0	0	0	0	0
gene02455	11.698	6.669	4.44867	23.6728	2.26315	7.48956	2.41459	0.903134	0.401899	0.156128
gene02464	1.20616	0.908215	0.44652	2.58473	0.190464	0.320523	0.311327	0.211636	0	0.294178
gene02465	18.4567	18.0876	6.42969	9.54488	1.87627	12.7655	6.72145	2.51395	3.2673	3.37338
gene02466	13.3251	19.0463	1.66121	9.76246	21.0548	22.4208	18.1962	6.6471	6.12915	6.39239
gene02467	3.98974	3.67796	1.35527	6.95197	6.02917	3.38907	3.75567	2.67872	3.59677	3.92426
gene02468	3.26198	4.45261	0.464888	4.11511	8.0524	5.17422	5.25002	1.69994	1.70963	2.29839
gene02470	21.2104	14.7522	3.55653	17.6753	11.7193	30.0697	29.6263	24.9024	28.9527	31.0586
gene02475	7.19015	8.73096	0.603739	6.42222	2.62027	10.5281	9.87505	7.24066	6.2161	7.95173
gene02482	4.60508	4.05453	80.5871	110.037	49.8815	22.4832	32.4329	20.7245	16.9671	8.98676
gene02484	14.5076	13.0856	20.1063	14.6	5.64054	13.0031	11.2093	11.2233	11.3876	10.6925
gene02485	5.70205	2.74627	6.5675	5.99089	0.997264	3.00899	1.41995	0.771404	0.673573	0.922742
gene02487	0.877677	0.567546	0.173776	0.173023	0.114938	0.623012	0.525164	0.482901	0.578785	0.225068
gene02490	41.4504	65.1286	4.31956	10.998	6.1484	9.96688	10.2067	5.32872	4.1328	6.22881
gene02491	51.9092	67.2787	8.38947	29.494	14.7928	84.9618	99.9045	90.1473	88.6037	92.1527
gene02498	19.7713	24.2314	54.0642	23.1193	7.61039	14.8583	10.5697	8.30239	9.65586	9.72653
gene02501	26.9104	24.4582	69.4394	37.2147	10.8991	28.1479	26.8586	31.531	35.6898	29.9613
gene02502	8.93813	8.18945	0.754218	1.87025	1.01107	28.3789	24.17	25.7844	19.094	56.9736
gene02503	24.314	33.504	2.97463	9.65655	5.15177	25.0888	20.0871	12.7225	13.5596	13.8506
gene02507	5.34835	6.32713	1.47893	3.32484	2.01704	7.81076	1.73909	0.847454	1.1288	1.04041
gene02509	46.5822	30.2996	18.2414	32.5697	11.8683	25.9235	25.068	22.4403	22.5825	21.8265
gene02513	151.061	100.762	134.432	119.941	21.3186	88.3547	81.2841	47.1862	48.4713	42.3851
gene02514	4.60503	48.9935	1.90576	1.43803	1.29938	0.100116	0.433573	0.120215	0.393428	0.493599
gene02516	2.15107	78.2506	0.613273	0.363879	0.946617	0	0.197377	0.052066	0.132954	0.0255386
gene02518	0.265676	1.20507	0.217231	0.162928	0.161796	0.0286892	0.115284	0.0613742	0.169773	0.219032
gene02519	0.0986737	0.547274	0.0622858	0.110602	0	0.161765	0.579013	0.430902	0.0840555	0.127893
gene02520	1.37141	2.45531	0.953732	0.954112	0.552685	0.931231	0.679603	0.302287	0.109925	0.309005
gene02521	4.22384	5.70146	0.601015	1.314	0.785027	2.44125	1.3656	1.03212	1.56384	0.841693
gene02523	10.4301	12.3053	3.16843	6.26595	3.60985	14.0103	17.584	20.7663	22.4995	18.1349
gene02524	7.9433	4.1433	17.3849	15.7743	0.655483	8.78206	3.658	2.23394	2.65533	2.45876
gene02525	18.6315	11.3932	18.3775	28.6677	1.02837	13.1371	6.72242	6.42192	5.5993	5.25429
gene02530	0.169226	0.0872651	0.115072	0.263878	0.0538002	0.155209	0.133932	0.0963944	0.0445648	0
gene02531	7.31285	6.96553	4.23979	7.32134	3.5284	5.76125	7.03356	3.35296	3.94984	4.55958
gene02533	7.74881	12.2906	0.107998	0.510375	0.121188	13.9054	8.57436	1.89394	2.1867	1.21394
gene02534	18.9905	32.672	0.180269	0.050822	0.0698314	19.8037	17.7108	10.3594	10.2189	10.5906
gene02535	22.726	16.344	7.43115	8.67371	4.65962	7.15848	5.16941	5.34209	7.17615	4.07239
gene02536	67.0817	24.5155	4.63152	3.75975	1.10493	2.95188	3.40925	1.29399	0.74457	0.983218
gene02538	18.8533	23.1439	2.302	4.43275	5.32144	14.483	10.9489	6.72465	9.78337	7.54641
gene02539	446.714	668.648	74.7053	11.212	7.58385	59.8121	75.462	312.511	418.94	618.243
gene02540	57.029	59.7941	54.3738	40.1843	6.4066	42.0143	35.383	23.1725	17.2108	15.7195
gene02542	0.482045	3.61834	0	0	0.0221479	0.0420258	0.123454	0	0.0367012	0
gene02545	35.3927	18.4425	13.216	13.5435	9.71805	22.323	22.5684	29.5742	26.671	24.027
gene02546	21.351	16.6605	58.6246	30.5885	7.62925	16.2509	19.846	18.3516	19.862	21.3551
gene02548	57.9629	112.59	7.00185	0.888944	0.535475	86.8813	144.71	99.6355	125.186	95.239
gene02550	60.8022	45.7175	17.0337	5.51461	4.12818	30.1977	29.0811	21.0569	25.9544	27.7366
gene02552	60.4444	38.269	2.73721	0.286431	0.175196	38.4677	25.1415	22.922	17.4189	81.1139
gene02553	12.9313	15.4302	8.34574	5.16625	1.56391	8.43196	6.48776	6.14326	6.34789	6.07335
gene02554	294.239	325.08	1194.41	560.444	93.1526	260.956	286.122	239.832	283.065	224.34
gene02555	18.2838	7.16895	486.134	280.892	227.613	7.37841	4.15676	1.30725	0.794498	0.109809
gene02556	27.9299	26.8635	11.9446	14.7948	4.19291	23.0933	21.1012	11.7329	11.0921	9.19271
gene02557	66.9396	113.583	58.1254	9.51	4.86744	1.95915	1.11182	1.24548	2.52809	1.07031
gene02558	656.714	214.573	3.22294	1.09771	14.2631	20.2515	15.5914	7.01078	3.19269	6.60946
gene02559	237.936	189.057	318.328	194.266	50.0532	257.121	297.375	296.071	318.644	283.421
gene02562	58.4792	52.4306	10.65	35.529	27.2751	42.3391	50.2566	32.9298	29.0276	40.3309
gene02564	286.969	135.247	31.4993	32.4011	5.87876	65.6367	43.1165	19.2798	25.6854	21.2772
gene02566	10.5389	9.61238	0.811819	1.75799	1.68578	16.7204	29.5041	27.8852	45.966	33.6062
gene02567	31.3609	37.1211	1.85846	15.2604	5.11006	34.2559	37.007	26.8809	31.4676	25.6288
gene02568	35.1543	9.78619	2.84761	3.96868	2.69735	6.50489	3.11766	3.07271	3.06418	3.04986
gene02569	10.1573	13.3254	66.6067	25.7207	2.46378	16.1216	15.0506	12.878	18.0426	13.8735
gene02570	3.34002	2.86686	3.67774	1.94484	1.01152	1.21771	0.61209	0.417536	0.437848	0.521649
gene02575	33.9812	27.6586	12.3583	55.9646	16.8336	21.0658	13.5605	4.87638	2.75945	2.25162
gene02576	37.9099	24.4931	4.83913	3.42301	4.89764	16.8133	13.7431	22.8943	30.4381	35.9626
gene02577	29.1529	19.7215	12.1707	16.0303	5.27907	13.9907	13.3551	18.5073	24.7449	20.4557
gene02578	1.93335	0.510703	0	0	0.051567	0.191711	0.120428	0.0923931	0	0.192969
gene02579	20.3056	15.6953	9.40233	28.1522	19.1016	20.5544	19.3508	21.0645	26.0174	24.3462
gene02584	19.7774	25.9555	0.371824	0.337542	0.0465185	10.3081	16.6719	11.6401	14.2696	17.5814
gene02586	4.62189	7.9184	0	0.149297	0	1.80959	2.01117	1.02494	1.37933	1.35963
gene02589	114.832	78.6635	7.19216	1.72186	2.42896	22.0967	18.5809	11.3865	10.6142	4.13101
gene02590	26.0796	22.4821	13.7829	19.6949	15.1142	17.9012	16.2815	19.324	17.2957	17.8717
gene02592	62.5323	41.6442	87.0772	54.6955	111.129	26.2492	29.9637	38.8088	29.2642	38.7841
gene02593	4.2498	5.58124	10.8402	91.0391	238.759	6.26328	3.94168	2.53086	0.750869	0.580004
gene02594	1.24213	0.574092	0	0.859623	0.773565	0.205793	0.155311	0	0	0
gene02595	28.2619	33.7911	4.5175	25.6177	11.1205	39.1926	37.8533	32.772	36.6024	32.3962
gene02596	0.556889	0.50593	2.08038	0.182631	0.0783215	0.164699	0.0866601	0.0248651	0.042337	0
gene02597	12.4017	19.2641	0	0.678244	0.622758	43.0188	32.4675	29.7549	22.3245	19.4486
gene02598	24.1744	26.1501	29.8428	39.6285	10.4657	33.589	34.262	25.2175	26.385	27.2847
gene02599	22.7235	25.1789	4.41448	14.6805	9.57691	19.308	14.8032	11.4496	9.44224	12.0747
gene02600	43.9063	46.8679	0.353194	0.0688628	0	0.168376	0.498504	0	0	0
gene02601	18.2062	19.6506	0.180422	0.130924	0	0.320123	0.152399	0.0821164	0	0
gene02602	12.3705	15.8178	1.45151	7.76728	5.35491	19.0568	24.7539	23.5506	18.3246	21.182
gene02603	4.30967	6.78866	0.582022	0.741866	1.29142	1.26492	1.90599	0.779065	1.21496	6.59277
gene02604	72.7111	53.5247	48.0119	29.8186	14.3019	37.4868	29.2411	40.8952	30.4173	18.6377
gene02605	11.5418	15.1194	0.396195	2.09142	1.45201	11.5323	5.77248	4.25838	3.95868	3.88448
gene02606	0.185927	7.24815	0	0	0	0.259785	0.206175	0.117229	0.182975	0.206613
gene02607	10.4624	12.1339	3.31414	4.98561	1.87179	17.6561	12.2939	10.2987	7.45925	7.73735
gene02609	38.2007	24.7683	13.5799	9.19852	2.53715	18.7929	14.6287	11.1479	11.9225	11.6823
gene02611	13.6529	18.6385	3.41098	1.54352	0	0.226776	0.328893	0.111789	0	0.105195
gene02612	10.0917	38.4164	1.8212	2.18987	0.72873	54.3769	93.6991	190.204	195.137	178.445
gene02615	16.9062	8.14801	2.23206	24.0363	1.45387	13.6902	4.96859	1.58459	1.0095	0.495449
gene02616	7.55375	22.2065	26.6822	229.693	197.745	0.296553	0.995834	0.538114	2.23983	1.83509
gene02617	4.54194	14.318	0.247	1.87763	1.86281	1.76789	2.67306	2.71533	1.59461	1.39772
gene02618	24.9701	27.9559	1.6036	18.4175	6.3219	29.6324	24.2283	19.4202	18.0727	20.7115
gene02620	8.57865	4.24243	87.9173	64.3403	19.4252	2.86616	2.34026	0.286409	0.153234	0
gene02621	35.6291	18.9919	42.9791	17.1051	4.74688	15.3525	9.67118	5.01249	4.89152	3.63217
gene02622	26.125	29.7388	49.6338	50.9777	19.131	25.0343	20.0677	9.42843	12.0064	10.946
gene02623	8.46063	2.00182	26.2516	45.8682	2.94363	8.34554	5.28522	5.01434	4.66756	4.79537
gene02629	43.6998	49.8893	2.81714	7.8872	3.16514	21.1916	20.4816	13.2515	14.7866	16.9817
gene02631	122.129	53.0506	9.93731	18.1331	25.8571	37.7147	22.4688	12.4872	13.6971	20.1
gene02632	16.3364	14.29	1.75062	0.676483	0.347065	3.01829	1.5882	0.804276	0.872834	1.14222
gene02634	1.0602	2.01171	1.13066	0.704644	0.0761295	0.329441	0.369842	0.321679	0.252339	0.212182
gene02635	1.06447	1.681	4.52137	1.40869	0.207951	1.66399	1.03022	1.01074	0.556356	0.738972
gene02636	1.23515	1.28746	1.1664	0.713907	0.16228	1.73432	0.408343	0.0642605	0.0650707	0.112502
gene02637	8.22836	6.38507	13.3224	8.17603	1.30176	6.94338	3.90964	1.71837	2.89502	1.11035
gene02638	65.5355	56.8654	19.6319	40.4339	41.9561	56.4979	26.5963	14.7721	17.2969	15.9331
gene02639	23.5536	39.4088	4.73912	16.6922	14.7214	42.3753	44.3022	45.6916	58.3105	53.1765
gene02641	1.48022	1.9647	0.335958	0.378695	0.167488	0.142951	0	0	0.130174	0.287774
gene02642	10.2487	20.6546	2.02324	4.77415	0.939116	1.62823	0.957755	0.608656	1.19288	2.12199
gene02643	12.1857	14.5832	39.8715	11.9032	4.83426	9.31682	7.84593	5.79573	8.67354	7.60284
gene02644	7.12378	15.9163	2.9306	5.90229	18.0194	4.77572	22.6119	104.421	158.418	230.245
gene02646	0.507003	1.97974	0.31321	0.125254	0.0573681	12.8037	18.0884	14.6361	22.8674	113.825
gene02647	0.0192181	0.0231855	1.30272	5.59358	4.76578	215.17	247.36	443.416	496.331	549.606
gene02648	0.039695	0.0715011	0	0.0342092	0	0.0401186	0.0233059	0.0429124	0.182609	0.949364
gene02649	8.84398	12.3712	1.14985	2.42067	1.2067	19.5111	31.1091	49.8034	54.5371	44.0616
gene02652	32.0151	27.0553	0.601584	0.821445	0.553751	1.85406	2.05653	5.70058	3.90964	6.86925
gene02653	75.3916	86.8911	5.18685	13.6274	12.1875	34.6013	45.8942	56.9505	56.7651	73.9347
gene02654	65.9021	65.4284	22.0291	43.3568	20.62	73.1967	83.9478	85.8778	83.5668	84.6291
gene02655	13.1586	48.5841	80.3199	102.692	103.359	50.7094	74.2101	112.005	158.394	141.161
gene02656	11.7021	13.2575	5.75643	11.2252	6.76777	23.3018	18.3956	18.8071	17.7775	22.8929
gene02657	0.243048	2.13812	1.68222	0.199932	0.330442	0	0.0455096	0	0	0
gene02660	0.413092	0.270758	0	0.174058	0.0980145	0.316211	0.108674	0.0847243	0.126925	0.0280677
gene02661	7.52654	5.69253	3.78016	3.86974	1.6511	10.474	8.63061	5.97504	5.88747	4.8953
gene02663	612.312	523.846	195.501	134.75	6.37038	234.133	176.59	95.543	102.032	155.667
gene02664	65.0122	65.4307	7.32034	16.0764	8.49443	29.247	34.7743	33.008	31.3238	30.2481
gene02665	92.9943	97.9214	15.9654	18.4441	11.6196	62.1632	102.271	72.0323	112.863	144.969
gene02667	0.142152	0.414873	0	0	0	0.0338877	0.0196862	0.0362476	0	0
gene02668	59.9697	55.8891	56.9082	56.1185	37.307	57.953	58.5126	77.6989	80.238	78.2642
gene02669	37.8618	44.3383	33.1756	40.981	11.248	53.3549	35.1852	30.1885	37.3259	37.8123
gene02670	77.6276	65.6946	104.203	104.994	27.7479	65.2173	55.1746	43.9882	33.1095	38.9654
gene02671	118.169	145.562	345.875	243.007	54.7923	119.674	147.637	141.899	155.895	154.789
gene02672	50.9833	63.5421	13.9086	39.046	18.0882	62.5187	66.7315	57.3047	57.9151	51.0753
gene02673	24.5136	21.6735	2.65229	6.59328	2.65611	63.8541	62.1199	140.033	93.8642	111.715
gene02674	18.8536	21.9281	3.05352	16.3605	3.26914	39.8183	17.5408	7.1428	7.23963	5.56564
gene02675	0.463989	12.5852	1.15434	0.22683	0.0711732	0	0	0	0	5.08828
gene02678	19.4048	17.4849	4.26492	9.06026	5.10452	18.9643	15.9191	14.4987	14.1646	17.7994
gene02679	3.21714	3.0797	1.75277	2.39646	0.555951	9.49346	13.8282	17.6665	20.8802	47.8314
gene02681	2.05208	2.62106	0.0350466	0.272166	1.98917	2.76019	0.932136	0.105256	0.17345	0.337189
gene02682	14.36	17.1164	37.3245	38.6886	88.4925	13.055	17.1511	21.7806	32.0266	26.5825
gene02683	24.5759	25.833	22.8172	23.708	20.2494	16.8442	22.3142	14.917	14.5281	10.4802
gene02684	2.64502	3.62233	2.44826	1.41904	1.38256	5.38793	7.4625	5.14813	9.39767	8.7187
gene02685	20.0716	30.0127	1.23311	9.19473	4.75654	16.2621	16.6678	17.4079	17.4127	17.6921
gene02686	86.7441	62.8975	18.5026	28.7683	9.71989	73.0848	85.0604	135.273	119.73	161.516
gene02688	4.23562	3.02289	0	0.632214	0.233361	0	0.119419	0	0	0
gene02689	21.6361	19.2832	3.8681	8.68806	8.88728	13.4403	13.7146	11.6091	12.113	13.3668
gene02690	15.6708	37.4171	29.826	17.3092	27.6584	34.4488	11.7412	24.0704	21.2717	272.247
gene02692	40.3661	31.4425	16.2546	22.6578	14.4006	109.826	103.786	79.6011	132.186	118.127
gene02693	2.21058	2.70419	1.80934	2.48409	3.58942	2.4351	1.13534	0.681278	0.575807	0.433363
gene02694	123.813	80.3377	12.2867	7.36712	3.17946	55.4348	45.3555	27.6886	37.2742	43.2355
gene02695	9.09617	3.7723	33.6004	16.307	1.25963	6.09009	2.71968	0.427175	0.120446	0.0594995
gene02697	0.871731	1.05278	4.58257	2.3193	1.06726	1.13511	0.146086	0.289754	0.133992	0.302585
gene02698	42.0005	23.9117	24.9683	20.0291	7.03404	52.6485	44.2411	24.7038	21.4177	15.2333
gene02699	43.6589	39.8345	19.2852	49.9965	24.6486	37.6646	58.6224	66.3934	69.2001	69.9526
gene02701	46.5007	46.2124	48.329	75.6494	38.3137	45.8684	61.1042	58.0886	63.8908	63.8371
gene02702	34.3824	21.3923	20.2428	84.969	43.4759	59.6691	100.108	70.2601	64.9854	51.9848
gene02704	3.13704	3.19851	25.5886	8.7069	2.07706	9.68536	10.4522	1.57712	0.775878	1.12176
gene02705	20.5889	7.98334	2.65751	4.02677	2.10105	14.7547	2.85836	1.15725	0.907012	2.46767
gene02706	0.70048	1.17775	0	0.160073	0.244021	13.4628	4.10568	1.87437	2.24309	0.921623
gene02707	6.16865	3.05828	12.9972	11.2349	0.510577	6.06972	0.749594	0.293071	0.114367	0.195044
gene02708	3.48362	3.30358	0.934601	1.23809	0.407341	23.7042	9.47729	3.6517	4.47551	2.10301
gene02709	37.1845	18.0402	69.6279	62.5631	4.4607	31.3735	8.91573	3.38217	1.76523	0.663758
gene02710	92.0642	16.5249	4.23354	1.40585	1.05771	2.85465	2.2733	2.20841	0.86921	1.19674
gene02711	58.2582	35.1525	11.7855	8.3977	4.98054	20.8466	21.1635	17.509	19.0239	13.193
gene02714	67.2654	84.8409	41.6305	32.5979	12.454	173.402	241.693	174.441	194.976	157.334
gene02715	12.8153	19.2037	8.92201	16.25	9.58817	11.0386	6.93081	4.41651	5.81142	5.69043
gene02717	1.45752	0.372046	0.091172	0	0	0	0.026177	0.192795	0	0.136067
gene02719	10.797	12.6344	2.50871	1.76404	2.77218	5.3888	5.18252	4.11016	6.555	17.9734
gene02720	256.728	219.774	1027.96	413.748	102.852	288.152	323.4	321.611	360.536	317.689
gene02725	0.0823878	0.217142	16.2143	7.67619	5.65265	0.0605075	0	0.0596541	0.203065	1.06896
gene02726	6.9953	7.38081	3.44596	2.65262	1.98598	7.77651	7.94517	7.28538	7.09454	8.2839
gene02728	189.808	191.026	311.709	249.664	84.4356	165.924	203.958	197.819	192.085	189.699
gene02729	32.6267	26.5704	88.8031	134.979	23.9721	38.1326	33.0237	34.1742	22.6434	50.3992
gene02730	31.8037	31.4598	6.46977	14.456	7.66976	21.2225	22.0023	24.6375	27.6197	31.1666
gene02738	4.08463	1.13914	3.85454	22.306	11.2892	28.0223	12.4762	13.3083	20.0606	29.1294
gene02753	0.529976	0.392647	2.73225	6.15369	3.88824	3.17014	0	0.255824	0	0
gene02765	136.044	132.907	1.35602	0	0	1.71547	5.13638	0.649329	0.248873	0.137562
gene02772	129.025	102.747	344.103	256.713	61.9528	128.351	119.325	94.0788	90.3723	80.9956
gene02773	0.837338	0	0.706388	8.80358	6.7665	0	0.535632	0.172764	0.147006	0
gene02774	6.50421	0.48777	0.139833	0.129816	0.13711	3.1444	1.83601	1.25669	1.40104	1.42787
gene02782	3.38632	12.0275	5.20082	1.78638	0.33388	3.41753	9.71645	16.0191	22.9154	20.7796
gene02783	18.472	24.0604	6.87618	8.09265	9.56414	4.48229	3.6181	3.35542	2.42618	10.5267
gene02787	2.96262	3.48763	0.362064	5.23084	4.80318	8.9525	2.51245	0.574224	0.16287	0.548009
gene02788	2.98862	4.32367	4.05545	0.38541	0	1.67066	1.72776	0.91871	1.35258	2.31102
gene02793	9.2262	12.5053	0.322966	1.72414	0.241516	8.44063	15.6035	5.90507	11.9477	11.0022
gene02799	0	0	1.69675	41.5933	19.5129	0	0	0	0	0
gene02800	18.4019	128.83	32.049	89.4518	31.4855	0.0485366	0	0.095704	0	0
gene02824	0.553995	0.77429	0	2.40307	4.34912	0.887336	0.307369	0	0	0
gene02852	3.50751	4.14556	3.40769	5.5679	2.57753	2.73034	2.49267	1.19246	1.47977	1.13092
gene02871	39.7701	22.686	2.45588	2.8346	2.79958	31.2718	40.4709	90.1078	62.7288	113.329
gene02877	4.31198	11.7733	0	0	0	0	0.0988341	0	0	0
gene02884	66.8327	117.41	175.648	41.0222	13.2471	177.713	180.538	150.379	218.546	133.019
gene02885	30.7308	63.8939	78.7636	22.9619	7.26157	79.3631	105.584	89.1088	135.481	92.1357
gene02920	0.946045	0.879863	0.24357	1.54952	0.698367	3.41331	0.832926	0	0.188752	0.326256
gene02932	3.50362	33.7929	1.56299	0.2088	0	0.126104	0.230735	0.104498	0	0
gene02943	63.2201	49.9819	41.2981	36.4357	28.7068	62.9003	47.9591	64.366	70.488	84.5963
gene02945	0.329374	0.51853	0	1.00552	0.32456	0.989437	0.232999	0.101938	0	0.100002
gene02954	196.695	170.681	497.67	996.871	171.126	1186.34	425.514	834.776	538.135	780.341
gene02972	2.38796	3.75934	0	2.0935	1.21429	1.06574	0	0	0	0
gene02979	8.78041	9.1839	1.12578	18.4479	14.6038	34.6219	7.68137	1.68734	0.881197	3.25636
gene02997	0	2.90646	0.481344	0.0938484	0	0.468286	3.36237	2.56254	8.01655	4.21188
gene03001	54.2605	46.1406	102.377	64.622	14.5455	45.4996	45.2089	39.0265	38.6222	41.7986
gene03004	4.48411	3.75715	3.93535	4.99789	0.661954	3.48696	1.86121	1.36635	0.925946	1.13664
gene03005	25.4962	26.9679	12.5564	9.80424	2.97359	20.9407	19.5867	23.7135	38.8143	36.4126
gene03012	7.34202	9.6121	14.2406	8.87782	2.82303	11.8834	14.6975	16.1336	17.9598	20.2816
gene03015	4.71772	2.27214	1.26772	5.20982	0.267537	3.48215	1.51459	0.772542	0.554308	0.663446
gene03018	6.31253	8.54475	4.40555	3.16807	2.02906	17.5246	58.148	9.17937	7.7487	13.1669
gene03026	1.23882	1.37236	0.0390737	0.199364	0.178198	0.673004	0.327717	0.141302	0.0351713	0.0988432
gene03027	7.31595	16.1906	0.212121	0.606529	3.188	8.86436	7.67592	6.18119	10.6411	11.2958
gene03028	11.3186	13.4543	1.65013	4.32624	2.21075	17.016	10.8219	6.48425	7.67833	5.98493
gene03029	2.51245	6.81564	7.35393	6.12858	22.8919	2.19479	1.93907	1.96174	2.98976	8.90545
gene03031	59.5333	59.5758	68.6569	88.8444	39.3963	57.6214	66.023	50.65	57.4484	50.598
gene03035	18.2974	20.11	9.17426	11.2431	7.52807	22.3372	17.886	8.17275	9.66152	6.33224
gene03036	142.731	166.232	571.637	294.734	60.2694	161.999	149.454	127.623	137.089	114.578
gene03037	4.4781	6.2527	3.19311	4.05349	1.36962	8.49037	10.4457	16.8953	17.0252	19.5926
gene03038	15.7083	22.5209	24.089	10.6171	5.40598	42.1577	47.4311	90.8118	164.536	157.681
gene03040	3.86414	3.39848	0.729996	0.811689	0.169436	1.82954	1.91256	1.26059	1.09716	1.14277
gene03048	1.90237	1.47921	7.77027	2.61929	0.17347	1.19703	0.870918	0.158367	0	0
gene03053	1.41814	0.753895	0	0	0	7.51163	3.78615	2.1313	2.11079	1.56981
gene03054	6.28695	5.9141	2.01254	3.41904	4.18632	1.69691	1.51375	3.74318	2.75112	4.72255
gene03055	4.96472	12.8235	4.02869	2.83858	4.87782	87.1584	74.5536	242.688	330.154	302.064
gene03056	63.0323	62.9076	135.726	118.421	32.445	62.5195	85.1065	77.3736	76.3247	67.1148
gene03057	6.616	8.44053	0.566582	1.931	1.56544	7.67044	1.96943	1.31135	0.825526	1.13886
gene03058	2.29343	3.90162	0.343863	0.955698	1.0903	4.48097	1.69657	0.596505	0.366318	0.606304
gene03060	0.118874	0.469955	0	0	0	0.546096	0.362832	0.757085	0.743927	0.322194
gene03061	1.23168	4.90829	6.49944	7.29004	2.07084	1.49426	1.15209	0.318769	0.344126	0.157048
gene03063	3.45343	1.49551	8.27407	6.53721	0.924445	5.57828	1.71101	0.566823	0.677673	0.0976327
gene03064	50.8496	36.9176	352.051	180.776	32.4704	61.5683	58.423	57.4261	57.0387	67.0386
gene03069	108.33	95.3716	170.711	140.829	40.8102	83.1265	92.072	79.8915	92.7435	99.0386
gene03071	14.5979	13.7849	43.9991	31.5143	6.03686	17.8894	17.2495	13.8839	13.5452	18.5902
gene03074	0.0911514	0.213917	0.589299	0.0785545	0	0.142099	0.080276	0.207062	0.0838479	0
gene03075	91.2154	112.111	404.158	188.134	44.7671	118.104	127.501	144.88	141.435	131.882
gene03083	48.5314	23.5642	8.63243	7.93811	1.76371	10.8915	7.79911	5.11942	4.94063	3.21139
gene03091	3.90508	2.21868	1.12877	1.52442	0.240496	1.73392	1.58565	0.81935	0.890519	0.753377
gene03093	80.967	84.5297	12.1113	37.7212	29.1789	104.57	124.322	141.947	142.691	144.929
gene03094	94.9431	108.894	20.0459	39.0501	23.3306	118.954	125.129	116.05	129.313	105.028
gene03099	1.30236	0.563979	0.350684	0.297794	0.302711	0.38392	0.609283	0.401743	1.88106	1.64311
gene03102	4.03965	4.12119	0.249504	0.0486462	0.0626846	2.09365	1.87128	0.734899	1.45427	1.4172
gene03104	38.24	12.0129	5.2938	1.15935	2.53598	18.107	19.4778	12.0737	14.1315	13.4983
gene03105	26.4324	5.70919	0.939553	0.740371	1.23343	9.62769	13.512	8.1004	9.22302	9.72146
gene03111	52.5912	64.8846	93.6017	25.828	8.01551	45.0469	68.9186	65.1368	87.0882	69.5339
gene03112	124.109	73.8694	301.602	212.146	47.378	77.8491	62.1616	37.1881	38.3356	36.7734
gene03114	0.121672	0.0618211	1.02679	0.662062	0.186998	0.0893588	0.0956933	0.690737	0.299966	0.331608
gene03119	5.7609	6.28305	2.08989	3.90824	1.44836	5.01326	3.03562	2.52124	2.68046	2.73631
gene03122	15.1791	12.6368	45.9618	36.9786	9.34067	24.2458	29.1466	31.1688	49.6808	50.0077
gene03123	89.6222	137.611	85.5098	43.0194	11.3185	77.4817	138.223	230.514	190.978	172.3
gene03125	0.0491243	0.467969	0.468905	0	0	0	0	0	0	0.270614
gene03126	0.536816	1.24123	0.721568	0.634338	0.118912	0	0.0886485	0.0310592	0.157294	0.0710234
gene03128	1.10923	1.70187	0.363566	0.517032	0	0.117332	0	0.106453	0.196934	0.111167
gene03130	22.7055	19.6825	4.38269	4.4001	2.7417	20.8431	16.3722	13.208	16.9828	15.7535
gene03131	7.28067	7.89366	23.3186	12.1555	5.48386	10.7313	11.5834	12.0924	14.8363	13.0873
gene03136	8.00329	4.67281	13.7149	12.1753	3.21433	5.45717	5.47136	4.02088	4.53456	6.44041
gene03137	22.8638	22.0387	32.5016	19.4616	9.24483	24.4279	22.5127	22.2816	20.2715	22.1237
gene03143	1.71102	1.4754	0.0831533	0.370094	0.18397	1.05497	0.592261	0.0885792	0.0966261	0.127675
gene03148	2.72189	2.89149	0.618848	0.221733	0.161064	1.08828	0.917126	0.742096	0.426662	0.484037
gene03149	1.84693	1.87417	0.0569309	0.0505467	0.0329672	1.26249	1.51961	1.11878	0.84535	1.00931
gene03152	2.77692	5.36815	0	0.016622	0	0.835656	0.829586	0.293711	0.319447	0.202047
gene03153	4.08953	5.34356	0.525427	0.107664	0.0693668	3.77243	3.59516	1.10169	0.301755	0.535717
gene03154	0.964339	1.42449	6.40003	3.47006	0.741386	2.2859	2.13194	3.47241	4.60778	3.79221
gene03155	4.59521	6.05757	1.12863	0.690377	0.181905	4.3088	4.69843	3.99654	4.04931	3.18474
gene03159	3.5966	0.588657	8.71307	2.78129	0.251435	2.63276	1.04894	0.724923	0.461025	0.288032
gene03163	29.3242	35.4775	19.4683	15.1263	6.14015	6.98345	5.26141	4.55752	7.03274	6.11914
gene03167	33.9411	33.265	17.6158	19.5091	8.59045	23.1904	20.1141	14.6483	16.5553	15.5711
gene03169	16.6366	22.3733	2.02499	12.692	4.15104	17.0157	17.8007	16.6503	18.0615	17.59
gene03170	2.94248	2.9703	0.729865	1.3446	0.584947	4.30998	2.8642	2.22679	2.8563	6.13679
gene03176	1.32072	39.6272	0.140578	0	0	0	0	0	0	0
gene03177	4.60773	6.2447	0.76887	2.07178	0.598739	3.46696	1.13298	0.247568	0.28387	0.31679
gene03179	176.078	78.8504	14.3286	4.83754	0.830119	109.076	73.1076	36.5462	36.9787	30.6366
gene03183	116.17	88.2698	149.26	126.906	49.1316	95.4023	98.3737	114.223	123.274	89.9237
gene03184	39.2365	57.1609	20.7537	17.0024	7.12872	39.4426	38.5613	27.4216	31.7256	29.8852
gene03185	26.4251	31.8398	11.5831	11.7649	6.79167	28.1082	30.7104	21.3924	28.6352	24.3005
gene03186	305.531	310.065	293.698	193.327	208.145	312.392	399.844	462.447	677.449	637.008
gene03187	242.033	105.447	1679.2	3550.85	553.135	164.062	180.189	129.327	158.441	176.057
gene03188	46.4808	38.6644	12.818	24.9488	24.4807	26.7191	17.6398	11.3965	14.7677	15.2
gene03191	26.4056	26.7967	2.98886	9.18424	3.04742	28.1804	34.6558	42.5487	33.9094	33.9229
gene03192	9.64146	20.7541	0.405895	0.0541064	0	59.2876	34.505	39.7115	91.5056	20.7267
gene03193	70.8408	70.5519	9.12298	35.6189	18.2962	42.6686	31.0315	23.8898	28.6121	26.9384
gene03196	0.294744	0.15822	0.142166	0.365882	0	0	0.401422	0	0.0639839	0
gene03197	0.0158932	0.183703	0.477551	0.150697	0.912518	0	0	0.0230153	0.0195937	0
gene03198	1.89394	2.02814	0	0.517986	0.217109	0.40853	0.491356	0.322649	0.645328	0.462298
gene03201	9.67351	8.94769	7.58665	11.2011	8.89261	10.5665	11.6501	9.3093	9.28588	8.94623
gene03202	80.2077	141.095	47.2344	116.34	116.365	95.9011	148.209	207.319	254.405	214.814
gene03204	46.2018	43.1708	69.3087	66.6168	37.8988	33.8798	41.8417	36.3488	33.5595	45.1409
gene03206	17.0654	24.1172	6.96903	13.9339	3.31613	8.8386	11.6405	20.982	17.3811	8.22455
gene03207	20.3591	28.2214	4.297	13.8795	13.0899	20.5167	20.6337	18.3424	19.0179	20.6272
gene03208	25.2308	24.7844	15.6913	31.2325	12.0097	29.142	32.3705	25.6424	23.7642	27.1123
gene03209	0	0	0.2118	0.161896	0	0	0	0	0.164091	0
gene03216	27.7817	34.5721	0.578214	1.57151	1.25208	26.5673	27.4638	31.6357	27.3698	22.8257
gene03217	7.42653	9.66081	0.871618	0.524295	0.599264	8.64616	7.89251	6.23059	5.28241	8.4775
gene03219	12.062	14.2892	1.04086	5.49076	3.08608	21.6897	26.934	23.7745	21.027	26.1274
gene03220	27.3686	35.1673	2.97223	10.333	3.03607	45.0951	48.6496	40.8574	31.8628	40.1383
gene03221	0.0723626	0.168923	28.211	2.66375	0.432406	0	0	0	0	0
gene03222	0.0445849	8.00017	0.1059	0	0	0	0	0	0	0
gene03224	28.5609	40.4859	1.66068	15.2524	4.79889	37.9447	28.7919	24.5944	26.7053	29.0255
gene03228	47.07	45.1858	13.3258	16.6676	12.3838	44.1352	45.1519	58.1676	58.4987	58.1645
gene03229	7.6597	6.89813	1.47884	3.82911	2.83065	6.87698	6.26656	10.7683	11.0088	10.4609
gene03231	27.6881	32.0951	6.95211	14.8063	11.0327	26.2642	26.9549	37.817	32.2559	47.7325
gene03232	6.60691	13.4408	2.54676	1.359	0.567846	0.0672976	0.0180171	0.0331742	0	0.0312174
gene03234	12.8117	12.4159	6.49202	14.5189	5.26472	15.7349	14.197	7.90929	6.87192	6.3568
gene03235	2.64522	3.39512	0.49273	2.11071	0.351456	2.45444	1.28989	0.747474	0.753284	0.73168
gene03238	45.2219	61.2912	122.772	119.392	28.4055	78.3265	72.189	59.7461	79.1809	65.4586
gene03239	6.54453	9.64696	24.9446	92.1146	49.1367	8.51287	8.69901	8.68626	10.9385	9.30244
gene03240	20.5103	22.2073	1.94257	1.18955	0.196988	5.57805	2.17672	0.835412	1.03341	0.358284
gene03243	0.382225	0.966529	0.315934	0.865589	0.716437	0.328875	1.71147	1.36222	1.04123	5.23806
gene03247	232.651	116.327	39.9301	58.1334	18.3279	95.3751	79.2283	65.9316	82.7499	45.9688
gene03254	26.8085	10.7444	0.45089	0.991262	0.748078	7.3154	5.63406	1.07159	0.652241	0.890281
gene03255	9.90842	6.99353	0.316536	0.783523	0.661348	5.72888	3.80551	1.41789	1.71251	2.27037
gene03256	2.65902	3.77739	0.591216	0.864433	0.181012	0.525071	0.366501	0.272721	0.175821	0.218777
gene03257	1.67147	0.600892	0	0.0187035	0	0.691567	0.580906	0.183953	0.119813	0.0230163
gene03258	180.95	202.274	50.2418	37.0383	7.3923	83.6168	102.609	104.982	128.803	133.451
gene03259	1.57804	2.67516	0	0.120615	0.0324532	7.75556	3.50196	1.08116	0.983446	0.712408
gene03265	1.36291	4.42724	5.07791	32.8628	8.24993	1.25243	0.647185	0.484184	1.22921	0.316713
gene03266	25.899	23.6981	40.6804	47.2405	14.39	30.7155	30.7476	23.9306	26.6679	32.0393
gene03269	2.05082	0.439238	0	0	0.0231223	0	0	0.379064	0.0766123	0.153671
gene03275	110.954	130.679	43.4056	78.8113	10.9516	2.15675	0.675071	0.351686	0.754838	0.461656
gene03277	27.7132	33.7074	20.9159	30.7794	14.9346	19.3911	16.8651	18.0349	17.135	20.9545
gene03278	1.34627	7.4828	2.21551	10.2948	0.246825	0.788694	0.612635	0.38895	0.53444	0.789227
gene03279	35.7333	46.1151	360.323	93.9068	7.49199	60.536	64.3375	41.4318	44.2539	41.9368
gene03285	168.148	48.2885	5.73349	5.1431	4.43299	16.5128	14.4468	12.3569	10.9298	12.4772
gene03286	24.417	20.9635	16.5839	10.335	3.45794	19.7342	8.94385	5.94651	9.30447	3.97533
gene03287	15.9122	16.9842	7.53183	23.733	6.92042	26.5504	21.4062	26.8141	26.8352	38.3364
gene03288	0.216066	0.608656	0.44221	1.05609	0.424557	0.033704	0.039159	0	0	0
gene03290	24.7553	30.7778	76.1633	69.1945	14.8562	12.7018	7.15485	13.4956	18.1415	13.3848
gene03292	10.4488	14.345	1.99096	10.9791	2.68041	18.2677	7.36526	3.0098	3.69318	3.44273
gene03294	352.455	234.624	703.162	343.924	100.553	220.904	160.524	135.087	116.899	119.911
gene03295	22.5897	24.7679	84.9516	67.1792	9.16367	37.2013	39.5673	33.6165	42.483	36.3064
gene03296	42.5354	29.5937	6.63174	25.7106	11.225	20.0172	15.8101	6.15954	8.84193	9.11329
gene03297	2.14936	4.51311	0	0.0538318	1.43334	4.6807	5.31193	5.2552	6.60983	6.46244
gene03298	28.5096	47.6903	2.20373	18.2699	5.14286	22.8177	26.3963	18.6252	14.0079	13.2787
gene03299	2.06507	2.23144	0.35675	0.728559	0.449273	0.809207	0.993618	0.630226	0.710767	0.631804
gene03301	68.1496	63.5439	26.3669	8.10449	0.281119	83.6259	68.1683	90.6732	103.522	114.202
gene03304	1.30792	1.61504	2.10472	2.44177	0.924869	6.93481	5.80463	3.52375	2.23652	6.05674
gene03305	0.448217	1.58368	0.424817	0.149176	0.153782	0.101317	0.0607522	0.0158371	0.0585816	0.0327327
gene03306	92.9334	156.167	21.1685	9.46788	8.97275	46.7483	76.397	120.359	130.444	141.609
gene03309	8.89925	7.22931	11.7	37.6514	16.8511	10.3545	3.20553	0.542811	0.593802	0.854882
gene03310	40.6609	54.9647	3.47596	13.1954	22.3301	30.9558	32.9276	34.8141	32.9549	39.0124
gene03312	10.7568	3.72443	21.4218	11.8683	0.514213	5.40878	1.89403	0.842364	0.407977	0.307128
gene03320	28.3144	33.1505	165.391	45.7756	3.6	28.651	26.3785	17.1428	17.7922	24.7821
gene03326	2.63178	1.13484	1.97376	9.92762	2.30556	0.670982	0.246484	0.0557274	0.0884511	0.020391
gene03327	30.332	34.326	112.621	72.9379	18.7169	28.2122	31.3811	30.7245	32.516	36.5005
gene03328	19.4057	21.2481	5.27753	14.0171	8.17737	22.1331	17.9137	14.0807	16.4133	18.4144
gene03329	0.342437	0.504058	1.44234	1.05707	0.0663362	0.48811	0.0949959	0.496018	0.439756	0.124119
gene03330	0.226501	0.232019	7.15422	0.81547	0.0776435	0.0706635	0.532017	1.57848	0.514715	2.93431
gene03332	0.778615	0.599053	1.83292	2.07858	1.54832	1.27618	1.18107	0.677715	0.653221	0.250966
gene03335	7.60493	6.11137	14.4675	7.67513	0.7756	11.3882	11.3356	9.05722	9.64118	8.5751
gene03336	32.11	10.5138	0.828857	0.178317	0.231426	4.9347	3.01141	1.90585	1.29314	1.07404
gene03343	11.2947	14.6033	25.0148	17.1237	3.99456	18.794	35.7254	18.3591	25.0135	17.4033
gene03344	28.8256	56.1126	0.567171	0.673046	0.982479	116.232	218.54	75.6141	74.1165	48.0231
gene03345	24.6354	22.6704	7.18008	17.7256	15.1088	28.7245	20.3244	3.81247	3.96964	4.56852
gene03346	0.874985	0.73701	0	0	0.15181	6.36735	1.63475	0.684073	0.913135	0.342231
gene03347	306.211	275.801	71.0401	88.5222	109.09	285.786	315.072	405.217	417.503	369.965
gene03351	34.3958	51.3502	146.799	75.8028	19.4566	59.5563	53.9466	35.0984	32.134	33.1844
gene03353	0.438746	1.11338	3.36804	1.42612	1.28046	0	0	0	0	0.0745728
gene03354	31.4024	44.0677	9.66127	11.3196	3.49041	24.9973	21.0725	7.532	7.80046	6.74687
gene03356	1.15182	0.191995	1.27083	0.116642	0	2.87756	4.9299	1.89984	1.69594	2.39813
gene03357	69.9011	51.9014	16.2444	8.95951	6.64004	27.2242	29.9954	24.2655	33.2629	26.7841
gene03358	5.04889	3.57024	2.09436	6.83039	3.12151	5.65942	3.03952	1.76023	1.67022	2.31114
gene03359	6.56995	5.84369	0.231455	3.82743	1.98836	7.12818	2.09974	0.643184	0.4818	0.759348
gene03362	8.43289	12.0735	3.19319	10.8873	1.54983	11.963	10.9515	6.3606	6.93557	7.66989
gene03363	254.194	194.074	410.291	254.713	77.0565	223.619	256.867	212.698	188.021	180.222
gene03364	12.0806	11.9655	1.79891	7.51109	3.64328	13.8736	14.1206	13.6679	15.6968	14.2425
gene03365	26.2787	31.3085	63.5572	76.7231	11.8097	31.624	42.2315	35.4081	33.2876	34.7032
gene03371	3.03238	3.82802	20.9626	8.83228	3.09766	6.66404	6.50137	4.00953	5.6143	4.06001
gene03374	0.206298	0.224699	0.418119	2.01832	2.90593	0.14918	0.238898	0.217387	0.289001	0.118647
gene03375	23.8939	27.4995	2.75151	17.0742	10.4069	20.5497	24.9263	26.6474	29.1165	30.4032
gene03378	6.46324	3.92467	3.74738	5.73933	0.405426	5.78925	2.81535	1.86285	1.17369	1.31327
gene03381	36.4596	36.0782	9.21641	40.0278	13.4642	53.5414	51.5055	32.7676	35.6428	26.4238
gene03383	52.7111	59.0967	20.9786	39.3975	10.3826	69.4628	72.037	89.1962	79.0928	99.1965
gene03384	65.6247	72.6604	111.745	98.9436	33.2884	59.6694	65.1219	61.1187	75.897	62.6042
gene03387	7.35727	6.23459	3.45626	5.2255	2.52027	3.76058	2.43682	1.55452	1.25122	1.78971
gene03388	304.573	395.904	5.98636	1.32088	0.807168	12.5437	13.1223	17.6127	22.7382	12.9337
gene03389	232.711	272.154	2.87559	0.927494	0.478589	10.0346	12.2928	19.8882	32.2416	20.824
gene03390	20.5463	25.5814	2.77444	9.17327	5.59724	15.4716	14.2982	12.267	10.0643	12.306
gene03391	42.7751	41.6278	4.90699	17.2374	12.2056	40.2174	50.9835	53.9774	41.9673	47.8941
gene03392	2.43513	0.683123	0.119541	0.156515	0.199059	0.431139	0.239572	0.152952	0.18825	0.090467
gene03393	46.4908	16.6748	2.85262	0.650449	1.31102	155.059	165.077	132.611	136.306	180.859
gene03394	119	129.514	239.724	119.642	50.8626	132.352	153.249	197.218	229.788	242.194
gene03395	1.76334	5.56405	0.325119	0.0970697	0.0312706	1.7747	2.74192	5.11179	6.99546	6.57678
gene03396	4.78496	6.56754	7.76447	4.98628	1.19987	2.86639	2.62204	10.4852	17.227	14.1789
gene03405	1.41484	4.26558	0	0	0	10.8992	7.74432	7.31227	19.1925	3.29424
gene03408	24.7349	28.4601	39.5156	32.8462	9.75257	54.1712	22.012	13.9257	17.9905	21.9081
gene03409	537.983	421.845	193.841	312.145	593.842	262.078	233.737	179.967	290.721	244.269
gene03412	38.0604	48.9357	2.46603	18.4369	10.1249	51.5394	15.4927	5.73527	5.2353	5.84647
gene03413	11.5025	12.0645	7.80043	8.85863	2.68184	7.6221	4.57958	2.24158	1.84851	1.73194
gene03414	34.4026	35.0691	4.54402	18.2925	11.1237	33.3335	25.9837	25.4339	27.3052	29.253
gene03419	29.2595	30.2922	13.474	24.9118	9.54147	19.4238	13.5084	12.0195	12.0129	13.2888
gene03420	8.62384	6.86632	10.4732	10.34	6.72999	9.82719	7.05269	4.75107	4.23625	4.69201
gene03423	1.60678	2.95119	0.405918	0.477849	0	32.6891	8.18805	4.97391	5.12846	2.12993
gene03424	2.71128	5.51353	0.801122	0.264426	0.0641916	45.4079	5.7249	1.16991	0.723225	0.872345
gene03426	9.3174	53.5472	1.26038	0.145272	0.133073	0.828811	1.61257	6.26524	18.5599	2.04435
gene03428	6.90682	12.7091	12.5949	9.42479	0.605073	6.43515	5.42663	2.15168	4.28657	2.8755
gene03433	150.9	162.301	160.082	142.384	81.3393	255.043	323.077	295.639	454.517	392.477
gene03434	0.928757	1.27826	0	0.126751	0.0580537	0.26458	0.098361	0.142094	0	0
gene03436	127.941	216.839	104.461	287.828	207.938	42.2147	15.3565	13.5982	14.3039	17.9006
gene03437	32.9218	29.9788	174.052	84.6393	24.7074	31.6952	28.4198	27.1242	28.7227	25.686
gene03439	25.7392	23.4062	57.184	40.0242	9.90117	25.7667	27.417	23.558	30.7984	27.2776
gene03440	0	0.0663633	41.452	16.9554	0	0	0	0	0	0
gene03441	0.0540367	0.380872	11.3031	106.201	110.484	1.14086	1.22374	0.773416	2.19791	2.49885
gene03442	0.400357	1.74572	0	0.0413381	0.0719946	0.801733	0.404924	0.516204	0.696084	0.159069
gene03443	205.137	155.965	269.878	117.167	41.2652	146.373	147.717	125.623	140.842	133.89
gene03444	0.243883	0.774427	0.517317	0.291562	0	0.11006	0.127873	0.433348	0.40079	0.341758
gene03445	0	0	0	0	0.169436	0.156897	0.0840098	0	0	0
gene03446	69.4347	30.9437	10.6028	6.72729	2.09986	45.1398	15.0318	2.16918	2.43495	2.73556
gene03448	2.12211	2.69686	0.151534	0.085111	0.105842	7.42154	8.17453	3.996	5.06796	5.87014
gene03449	0.16432	0.207531	0	0.0647625	0.108466	1.39041	1.96404	0.508007	1.97051	4.1041
gene03450	34.5015	20.3676	67.4944	41.2538	10.3919	14.5606	15.9105	10.6239	11.6335	10.2407
gene03451	24.4398	23.7772	20.5063	14.6754	2.78817	33.2302	34.1636	36.1552	39.4955	28.2369
gene03460	0.133426	0.217816	0	0	0	0.336989	0.819998	0.774603	0.434352	0.655284
gene03461	0.175374	0.0886934	0.0597707	0	0	5.91642	2.57712	4.6805	2.79681	2.30152
gene03471	9.92262	16.4506	2.23245	4.6992	2.7098	14.5988	14.3958	12.61	13.1146	14.3578
gene03472	11.5232	15.2007	4.84667	6.97007	5.70788	15.3446	16.2239	17.8727	20.1697	24.2463
gene03473	1.87365	22.1684	2.68188	0.560237	0.194736	0.776408	5.21428	0.983876	0.195183	0.174499
gene03474	6.39073	5.23717	37.3494	12.0871	1.5957	7.20565	4.34611	1.17267	2.97932	2.31493
gene03476	0.504627	1.52583	1.13274	1.61538	0.802286	7.94878	8.71875	6.67556	7.17337	5.65991
gene03477	8.23887	10.7047	15.7687	17.9301	12.8781	10.5859	9.34395	12.8967	14.784	16.2038
gene03478	50.3632	57.7299	79.4956	92.5865	30.1185	42.9937	55.7753	56.9101	57.8652	70.4534
gene03479	60.2132	51.6321	46.6794	41.2391	26.1394	43.2024	32.4481	21.7347	26.1711	22.8177
gene03481	4.90312	5.87375	5.82035	0.755026	0.085945	5.89086	15.3791	9.82858	6.55177	3.05869
gene03483	273.086	166.963	64.4543	132.735	86.636	188.382	236.874	234.577	192.03	153.365
gene03485	0.777034	15.5903	10.0964	29.9582	6.09322	2.70194	12.241	46.8695	20.8004	2.86503
gene03497	265.414	270.538	265.699	204.948	64.7546	265.892	277.649	296.515	350.411	302.372
gene03499	49.6157	37.6668	77.3574	53.9719	13.1325	37.8415	32.63	24.2913	25.4068	21.2877
gene03503	133.184	111.881	16.2842	2.06419	34.4386	21.5589	81.1914	35.069	42.0731	72.4079
gene03506	10.5331	5.59237	0.150679	0.331067	0.0818279	0.397661	0.36959	0.238973	0.203412	0.0781451
gene03509	26.6074	36.3527	4.03229	27.4102	43.2212	6.02317	10.3762	20.0027	23.8503	38.3608
gene03511	0.140329	5.28844	0.0704298	0.0538353	0	0	0	0	0	0
gene03512	3.81249	5.54118	0.709311	0.105696	0	2.06399	0.32205	0.148589	0.112819	0.0415886
gene03515	0.888646	0.757352	0	0.340481	0	11.1618	16.4197	8.21722	8.29333	7.43639
gene03519	32.2637	25.3173	7.62628	9.4843	5.34404	20.5244	13.2584	9.36387	10.5116	10.2489
gene03521	0.388815	0.456946	0.684576	2.05643	2.36212	1.80101	1.16107	0.580282	1.24546	0.344459
gene03523	103.075	103.853	408.757	239.064	53.3109	100.875	113.205	94.9388	113.12	111.587
gene03525	430.422	452.428	1754.63	1099.39	216.103	447.698	497.094	416.103	498.227	462.784
gene03527	13.6324	17.5169	14.6125	12.6028	19.1341	19.1216	21.7159	30.0143	37.7289	36.8079
gene03528	2.18122	2.61074	0.424288	0.229509	0.128159	6.72224	2.31014	4.92398	9.52441	5.90167
gene03532	20.4924	5.88912	0.155753	0.299898	0.195947	0.504249	0.17119	0.0414715	0.118499	0.0904295
gene03533	116.119	66.5236	2.40505	1.2947	0.267551	7.8267	5.92186	3.54612	2.40631	2.72329
gene03534	0.512361	0.49342	0	0.0466004	0	0.18338	0.479479	0.669994	0.81678	1.24429
gene03537	42.0046	42.874	195.998	114.93	36.2261	44.4989	48.7662	42.281	58.4585	50.9825
gene03538	30.6724	32.7312	115.165	46.4249	10.1384	30.43	27.0233	22.4865	25.5185	25.552
gene03541	29.4641	15.1399	6.72606	41.6615	2.59821	22.0169	8.11623	3.1079	1.81286	0.65809
gene03543	89.9506	59.5816	118.243	96.5261	34.8505	113.776	72.8645	47.7839	41.5935	35.6578
gene03544	0.743246	0.923503	0.387131	0.907658	0.389607	2.30277	1.95752	1.53575	1.40712	0.622541
gene03545	34.6574	47.2289	52.1928	42.5446	23.1042	61.1715	85.7006	84.0787	92.8318	77.6758
gene03548	12.6375	14.1262	27.1027	19.3148	8.51854	13.063	11.521	11.0498	12.9636	10.4047
gene03550	1.3434	0.869561	0.0949565	3.89729	3.114	0.583107	0.711195	0.142593	0.0854728	0.0964846
gene03551	41.7256	34.6675	4.803	9.93168	9.90998	45.9587	48.2752	41.1979	44.9438	36.1438
gene03553	0.85206	0	0	0	0.0940096	0.33458	0.172864	0.329612	0.0730655	3.83178
gene03554	8.28641	6.24521	3.38007	3.51533	1.06919	8.17786	10.4116	6.29063	6.64529	8.53586
gene03555	0.683325	1.59199	4.30987	12.017	9.81569	1.74246	0.816138	0.856292	0.60984	0.389705
gene03557	0.386078	1.12485	0.3257	0.0635022	0	0.0807974	0.320886	0.146612	0.135563	0
gene03560	0.305093	2.48778	0.207963	0.272285	0	0	0	0	0	0
gene03563	10.2809	5.45401	0	0.348178	0	0.345681	0.331836	0.131635	0.426154	0
gene03564	13.157	18.2259	0.918325	2.50813	5.683	14.8216	3.06295	1.62131	1.26216	0.838309
gene03565	9.2069	12.5694	29.4041	15.4437	3.52063	12.8897	13.6097	9.04467	12.1251	9.60705
gene03567	4.06744	3.67742	3.7222	3.7559	0.894522	2.56583	2.77217	1.78858	1.19185	1.71017
gene03569	92.2018	60.1808	56.8256	56.8418	26.8099	72.8005	48.8425	30.679	36.825	30.9702
gene03570	74.8044	83.1293	111.435	116.46	20.2458	94.8327	91.9928	66.6886	84.9179	83.8357
gene03571	14.7557	15.4632	14.3292	22.1348	5.35103	14.331	15.85	11.631	10.5136	10.0551
gene03575	17.4558	12.92	15.3279	11.3696	3.44486	27.6387	14.0014	11.1104	11.272	19.5155
gene03578	4.58412	6.37918	0.116552	0.569777	0.484211	2.94394	2.24054	1.7098	0.882404	1.81586
gene03579	4.14536	0.59366	0.435427	1.17259	0.552969	1.69149	0.628115	0.254144	0.444829	0.0491874
gene03580	0.0183725	0	0	0.0446833	0	2.02254	0.0782766	0.151148	0.0905558	0.0250364
gene03581	30.9387	41.2678	2.66215	37.4571	12.2569	31.2925	37.98	30.5781	32.5653	30.8776
gene03582	5.18304	13.2835	1.82174	7.66131	2.51026	100.229	34.7543	15.1915	19.0697	7.87029
gene03583	18.2113	23.8799	3.76258	5.45264	3.58137	25.8167	9.75898	5.44124	6.67385	3.3282
gene03585	119.793	51.8919	21.5193	4.54974	0.564395	9.85439	4.66585	4.0632	3.72147	4.40745
gene03586	0.0282884	4.48881	2.47274	0.368287	0.293146	0	0	0.0562855	0	0
gene03587	38.7064	36.3086	15.2169	29.0766	12.5341	43.3297	49.0978	57.1718	55.2657	51.5874
gene03589	38.386	36.1459	11.2626	23.9017	52.4095	10.2728	7.59685	6.62556	5.29345	7.45056
gene03590	20.2906	25.5854	15.5714	30.9559	32.2169	15.4528	15.1731	15.3771	18.0088	18.3688
gene03591	20.8489	35.4923	42.1507	63.3524	154.771	20.5355	31.2383	39.4109	46.9529	37.8723
gene03592	47.8824	37.9612	13.3893	26.023	17.9462	31.322	26.6354	17.4024	18.6654	23.2982
gene03593	100.161	108.394	4.87356	17.7839	40.8064	33.4252	32.0048	23.2357	27.7315	31.7765
gene03595	0.531655	0.674455	0.21235	0.0447463	0	0	0	0.11226	0.0955709	0
gene03596	0.960314	0.872227	0.367585	0.107318	0	1.2807	2.22899	1.72188	3.3931	2.45257
gene03598	14.351	7.78209	4.47933	13.7358	4.29686	26.9486	28.4977	33.4033	16.7236	18.9608
gene03600	1.94914	4.0553	0	0	0.0617436	2.50245	1.55896	0.517517	0.263861	0.191287
gene03601	327.278	308.995	107.349	50.1522	16.3338	298.361	278.118	376.939	468.997	450.045
gene03602	12.4888	3.99625	0.273163	0	0	14.5215	5.65973	3.0567	2.4339	2.575
gene03603	97.4842	23.3481	0.310424	0.233331	0.153687	5.61043	3.19755	1.62798	1.26188	1.33912
gene03604	4.67268	6.8779	0.274245	0.816565	1.01499	3.51438	4.5023	2.7395	4.56696	4.94048
gene03605	14.5991	13.4736	6.83607	17.0685	4.24109	9.56939	4.24041	2.17427	0.830627	0.499762
gene03606	0.0548257	0.123527	0.341702	3.51372	1.85648	150.706	173.661	237.02	259.49	272.571
gene03608	106.405	126.998	2.97046	34.4479	16.3891	89.8724	85.7034	62.5565	56.5359	42.1805
gene03610	3.52377	6.80328	10.4048	7.22234	6.80558	16.4477	11.7345	3.8123	3.02999	1.54737
gene03612	35.1633	32.176	20.6848	36.3247	19.0581	38.113	23.4662	25.5861	16.9077	18.6591
gene03613	629.182	227.155	5.97288	3.03389	2.01193	52.5015	21.4604	13.5968	12.7535	13.7047
gene03614	50.6781	109.016	2.07351	1.64493	0.704685	4.3396	3.31629	1.65648	1.31445	1.1485
gene03621	35.8316	28.5404	4.26945	22.8213	16.904	24.2815	35.6363	41.6533	37.4137	45.2964
gene03622	72.0809	51.9313	7.16546	20.0076	6.26186	34.5717	25.9653	13.2677	16.1895	16.5259
gene03625	32.8347	38.12	2.86644	10.9397	5.24581	25.4226	19.2994	10.5884	10.5184	14.0468
gene03627	285.834	320.532	666.691	699.278	202.921	291.414	494.456	516.918	497.331	499.785
gene03631	41.2903	27.149	93.881	40.2379	5.16735	20.6823	15.6635	10.0287	10.7237	12.8495
gene03633	113.437	72.9216	39.9351	42.5144	32.2696	40.7323	31.3756	18.7664	22.8352	20.2383
gene03634	0.521054	0.664048	0.228058	0.204838	0.17379	0.213013	0.0669045	0.0234409	0.0474611	0
gene03635	4.58247	4.68778	1.21147	2.60158	1.31526	10.4488	10.4243	1.43494	3.12569	3.9303
gene03636	0.658536	0.956102	0.0637654	0.542556	0.550978	3.40503	1.62358	0.0467861	0.0929246	0.39998
gene03637	5.46571	10.7184	11.3317	5.04095	0.917971	11.6508	13.9103	12.9504	20.8611	24.1344
gene03639	5.62673	3.71553	10.085	7.34775	0.298178	3.61839	2.29107	1.31336	1.6513	1.85882
gene03642	9.32636	10.2218	4.18553	22.4124	12.9081	11.9539	13.2376	10.9728	9.03623	14.7022
gene03643	70.2242	97.9851	85.651	239.738	228.592	58.0973	100.639	149.695	176.42	201.597
gene03646	14.9542	23.3816	9.31134	12.6775	7.68206	8.21537	8.55951	13.5631	18.9119	27.376
gene03649	24.5142	4.88769	0.152087	0.0285845	0.0196381	0.246046	0.081958	0	0	0
gene03650	0.369555	0.318408	0.10413	0.36238	0.169281	3.56581	0.532761	0.303061	0.355697	0.387999
gene03651	6.59799	10.1053	3.86217	4.68103	15.8604	11.9562	2.95337	2.60555	4.74864	2.55483
gene03653	28.5367	62.119	3.49889	2.74917	0.358659	12.8096	12.3232	6.43561	3.97254	2.23973
gene03654	12.1311	24.9802	0.68504	0	0	5.33305	7.98026	4.47476	2.21123	0.705371
gene03655	3.17674	2.30848	2.05871	0	1.00846	0.289139	0.54408	1.41015	1.37508	0.625909
gene03658	13.8879	7.49984	0.507376	0	1.64582	2.19684	5.7441	3.38914	5.74702	7.83679
gene03663	4.82754	2.78616	0.993546	0.31247	0.293021	0.268299	0.827438	4.8374	0.158394	0.704039
gene03664	77.0263	39.7362	38.6701	45.1955	17.5994	26.1576	15.5874	7.8477	10.8975	11.093
gene03666	25.0904	24.9764	2.38985	5.32424	1.31369	19.2259	13.435	15.2584	15.7236	5.0034
gene03668	77.422	90.5832	15.7461	32.6292	10.4598	100.941	134.75	201.102	212.466	272.381
gene03669	28.3405	24.872	53.772	36.1955	11.2084	24.7645	22.7577	17.0918	19.6292	20.8611
gene03672	1.39812	0.641751	1.85823	3.88381	2.37824	0.979043	0.297711	0.124237	0.377379	0.145003
gene03675	10.1635	11.6302	1.5211	7.13928	16.7708	6.78381	4.67838	4.42939	4.30448	5.10693
gene03676	23.9076	16.1116	47.5913	80.0974	48.3261	40.2658	23.6031	8.03939	7.9967	5.32264
gene03677	12.9797	16.2747	3.52512	9.38786	4.20387	17.4553	17.0363	22.8736	23.6464	25.3896
gene03680	97.9751	67.0203	97.2642	99.3313	142.701	99.8382	85.4393	67.9202	104.885	85.4876
gene03682	15.9231	16.2108	4.87101	4.83421	3.68615	22.0235	24.0594	22.4928	22.3779	24.127
gene03683	11.9223	10.4249	0.482544	1.28795	3.1083	17.2639	14.1047	13.3714	6.11489	10.2144
gene03684	23.5159	18.583	10.6809	8.1996	2.81793	16.7114	11.3709	15.0601	13.9273	18.4526
gene03685	5.63404	5.2983	0	0.142626	0.118314	0.507415	0.50829	0	0.0980041	0.164877
gene03686	5.89201	6.03811	0.254169	0.12992	0.061305	1.15374	0.362959	0.081375	0.132526	0.102288
gene03688	7.05306	8.74602	1.16139	0.953679	0.41883	8.23709	5.8893	4.33984	6.44665	4.49079
gene03691	61.9452	36.1485	7.74671	39.2008	16.167	42.3273	33.2887	20.4155	16.2637	12.656
gene03694	24.6587	11.6195	34.138	37.1316	5.28729	17.4034	9.59971	1.39498	1.33541	0.725253
gene03698	6.75628	4.99896	2.08263	2.48848	0.370454	2.85226	1.18848	0.784467	0.908282	0.310561
gene03699	64.2202	29.8387	100.473	83.0593	14.3724	47.2623	23.9981	3.56901	4.55602	1.83697
gene03700	0.342418	17.149	0.466294	0.209744	0.109765	0.11703	0.152066	0	0.0145194	0.100386
gene03701	0.34277	1.29125	5.4448	0.166315	0.0700664	0	0.0179276	0	0	0.903453
gene03702	19.641	19.101	20.991	14.214	11.0282	15.0997	14.9557	15.6169	14.5827	18.5914
gene03705	4.19002	3.61399	1.80189	10.7211	6.59821	40.9954	20.4391	6.69829	5.15501	5.63637
gene03706	40.5807	46.8205	7.88882	33.4525	11.9812	37.0853	45.006	40.6189	41.0133	45.821
gene03708	21.1728	16.5931	3.92741	7.38108	5.19305	14.1061	17.7633	12.6833	14.4732	14.6701
gene03709	3.36363	3.69021	0.910995	3.76189	1.49858	11.7367	12.6323	11.1123	11.1909	7.21197
gene03710	64.7288	65.783	30.597	93.5101	83.4499	80.4862	98.7144	98.2531	98.9706	118.057
gene03712	1.18883	1.75215	0	0.0746821	0	2.69241	24.5179	6.8705	5.14293	6.3218
gene03713	8.232	0.778639	0.123849	0	0	0.219745	0.266603	0	0	0.0530431
gene03714	5.78276	4.16651	1.06074	1.2657	0.441252	9.1267	10.1628	3.03061	3.37134	0.345642
gene03716	4.77815	7.43364	6.82577	9.11233	3.00847	5.86604	5.5662	5.32899	4.48372	6.10993
gene03721	255.335	488.275	14.4096	3.26425	8.45162	180.822	495.521	804.478	1086.56	1101.41
gene03722	2.34921	11.9226	8.32856	0.627361	0.04389	0.115562	0.102466	0.187564	0.0682238	0.0754107
gene03723	33.5811	62.5021	4.30425	0.421275	0.250622	16.9035	15.5594	10.2184	9.01059	12.3344
gene03724	0.149979	1.3929	0	0	0.111553	0	0.168342	0.199871	0.323483	0.153284
gene03728	5.14682	5.53339	3.14661	1.73948	0.346158	3.25205	4.15889	4.26526	3.60094	4.12358
gene03729	74.7717	25.7835	5.40081	5.57326	2.95535	38.089	43.2269	40.6836	28.1569	29.5856
gene03730	21.6813	25.9901	9.61839	11.0495	8.64458	26.9481	33.1694	53.1348	56.4609	56.5167
gene03731	1.15483	1.05534	19.5153	13.5839	1.51974	0.626532	2.16074	0.100184	0.0636244	0
gene03732	32.4992	21.4526	54.9948	31.3372	6.10734	20.4798	18.8489	17.2859	16.7451	32.4249
gene03733	169.765	91.1662	25.7228	15.6683	13.7321	84.2249	65.3117	78.5348	61.3503	88.9076
gene03734	44.0915	37.0386	20.3334	16.6149	10.0145	51.4682	39.2659	42.158	36.7475	42.3384
gene03736	0.169491	0.235265	1.61483	0.123434	0	0.963286	3.60116	0.444148	2.93987	3.12834
gene03738	96.1549	94.3972	106.11	51.9661	15.3118	105.07	65.3911	46.2113	55.9581	40.9666
gene03739	3.97047	4.75256	8.48313	6.08021	0.518105	1.66523	2.64603	2.73443	2.59657	3.39886
gene03740	70.7256	70.5086	74.2739	62.1431	35.9303	108.422	136.685	111.092	167.745	133.73
gene03741	1.52178	13.2994	7.35882	50.4421	18.3184	0	0.0311416	0.0573399	0	0
gene03742	0.122592	1.25731	0.250219	0.12008	0.0626092	4.57506	3.43444	3.37098	8.25915	5.06279
gene03744	43.9519	51.9309	67.7555	53.8028	22.4485	33.8808	35.3449	24.4218	35.6326	31.4879
gene03745	2.85772	4.52035	4.83681	2.59092	0.779863	2.31078	1.55214	0.852546	1.42369	0.462499
gene03746	37.4657	160.067	71.9442	59.9554	3.75106	10.2877	11.6043	6.72901	6.7612	6.15944
gene03747	2.45501	1.63339	4.57501	47.2948	98.6073	1.09079	0.46519	0.374375	0.365217	0.124576
gene03748	0.409039	0.230746	0	0.146429	0.246966	4.49922	2.82867	0.544093	0.452855	0.058001
gene03751	33.9808	39.0768	132.07	81.7737	26.8652	55.6214	39.614	16.7025	23.3625	20.095
gene03752	9.05128	10.814	26.7706	21.6036	9.37359	16.5436	13.3325	4.33163	7.3108	6.29469
gene03754	66.4315	96.2953	33.1526	59.9577	8.20977	65.1245	84.8632	41.7953	32.0657	13.1476
gene03755	17.0794	14.1404	0.133848	0	0.440945	13.4194	17.5154	19.4922	13.4305	41.4634
gene03756	23.3524	9.82561	1.59976	0.323005	0.696519	38.8987	56.3387	130.15	35.9633	40.5298
gene03758	2.31461	2.84755	1.33164	1.33102	1.52701	30.2118	40.4654	43.9961	55.6943	38.2232
gene03759	48.9748	59.3508	12.2922	50.8559	23.0167	52.6689	66.4313	70.5695	81.8362	77.7154
gene03760	16.6497	5.67999	0.879735	0.708733	0.14499	0.565343	0.550525	0.385582	0.323483	0.388639
gene03761	34.0659	29.9974	101.046	263.104	68.6123	28.2284	40.9171	38.1311	31.7028	33.7776
gene03762	19.1086	20.1223	5.15182	2.3476	1.17363	32.5516	28.2517	30.9364	50.37	41.8304
gene03764	2.43136	1.93036	0.164204	0.0595779	0.163725	3.76972	1.38351	1.47731	2.92621	0.724192
gene03765	16.33	16.0904	2.24569	13.999	9.06674	19.1984	10.1712	7.84635	6.94039	6.99965
gene03767	23.5933	21.3942	5.24507	5.1179	2.66117	13.6949	6.65829	3.39223	4.08179	3.8882
gene03768	1.4749	1.13097	0.0482059	0.103748	0.080272	0.768939	2.68425	0.403686	0.282011	0.147964
gene03769	49.1341	58.3749	16.7512	57.0769	16.142	63.5726	75.2814	72.9482	82.6676	84.0424
gene03772	13.4555	17.0236	4.15503	6.31045	1.89033	17.5549	18.6022	19.0508	35.77	33.3949
gene03774	0	0.056247	0	0	0	0.217207	0.630307	0.129055	0.0623662	0.0359511
gene03778	10.5876	12.4715	40.4674	27.1485	7.73007	8.91009	4.73861	3.50903	4.54117	4.11008
gene03779	21.9729	13.1369	64.6617	36.3226	4.47468	27.2335	21.782	5.25208	3.40619	2.03674
gene03780	3.19822	4.24954	0.307667	1.82183	0.738302	3.00242	1.9204	1.73106	3.21777	4.83334
gene03785	38.2012	56.0413	2.93663	0.604468	0.331208	11.8458	13.3184	6.44184	8.85717	4.74845
gene03786	24.946	26.2925	0.811836	9.62602	6.17763	43.949	16.0873	7.03562	6.7269	7.89769
gene03788	1.36376	1.54309	0.269935	0.429463	0.420398	0.604699	0.444507	0.281293	0.112366	0.221398
gene03793	16.7332	19.9214	2.45645	7.55819	3.18136	15.5033	14.9977	16.7947	18.8814	21.2498
gene03794	59.0088	67.1861	0.186168	5.49178	1.57796	69.0976	40.1625	20.7142	24.5193	14.7549
gene03796	1.57039	6.08311	0.888315	1.05074	1.70827	2.39559	1.66141	0.756231	1.56296	0.386505
gene03797	7.33246	30.6481	7.49993	2.51249	0.217485	3.04881	0.761616	0.349603	0.253463	0.572427
gene03798	12.5236	7.6828	7.61446	10.7889	1.02059	10.0289	4.22845	2.80728	2.26004	3.23024
gene03799	21.1844	19.9495	25.5339	22.0615	11.8188	29.6449	28.4057	27.2088	28.4453	23.0454
gene03800	0.63219	0.570676	12.5499	15.8984	17.2393	0.129412	0.346958	0.321444	0.269045	0.550614
gene03801	306.93	289.755	208.613	170.605	127.014	365.911	419.331	461.344	444.348	457.175
gene03802	0.943748	1.94239	0.390321	0.119647	0.0775735	9.81027	2.83438	1.18161	0.964302	1.01925
gene03804	34.3703	45.5115	23.0777	59.7686	27.2818	34.0402	33.7812	34.9812	44.3414	38.2447
gene03806	12.6717	68.9433	1.41491	0.440803	27.3119	1.23409	2.36094	14.6721	33.8529	37.1816
gene03807	11.6407	12.3689	2.03334	5.79039	2.46331	9.81523	9.91065	6.87681	6.74763	9.02332
gene03808	57.7172	51.3753	21.7157	17.0891	3.31583	44.4321	53.0639	60.086	71.242	69.4931
gene03809	153.831	172.692	104.264	167.209	65.2178	127.219	161.767	138.473	243.332	190.005
gene03810	1100.39	1349.81	947.429	1311.44	447.138	907.571	924.469	794.084	1317.87	978.236
gene03811	8.20703	5.236	0.107343	0.113267	0	5.1675	1.9219	1.20598	0.392404	0.264626
gene03812	0.0524752	0.126877	0	0.0702484	0	0.0265176	0.0154048	0.0238408	0	0.0266912
gene03814	443.743	324.824	423.46	38.4385	6.94405	319.917	344.576	404.078	517.691	339.305
gene03815	92.4028	24.1019	12.2493	104.393	47.2497	84.7068	86.759	27.5457	10.5073	10.3288
gene03816	247.822	1009.03	26.9405	4.26909	1.94112	271.86	439.733	312.152	483.967	1029.11
gene03817	151.065	52.9218	82.3972	26.0956	18.72	11.6924	10.2337	11.4964	8.96984	9.27534
gene03819	12.724	18.5653	0.325112	0.162105	0.213175	7.06694	4.54498	0.837996	0.906933	0.622345
gene03825	4.87912	5.44153	0.740977	5.25987	2.59994	1.11433	4.5678	0.942014	2.03673	2.48443
gene03828	504.502	616.99	1988.59	916.761	210.661	532.248	532.307	437.622	561.142	625.71
gene03829	7.1607	7.05952	4.22878	8.53788	2.0649	8.44995	5.68084	4.12919	4.28981	4.44338
gene03835	14.1358	38.4818	2.07349	0.239343	0.120275	87.7332	159.434	115.06	42.322	103.622
gene03839	19.3793	9.30978	0.68048	1.50562	0.43825	9.86849	6.78476	4.41489	4.04294	2.05813
gene03842	2.73107	3.76042	0.616437	1.01122	0.442189	4.06662	3.08679	1.31311	2.23156	2.69213
gene03844	41.2744	55.5221	3.84791	15.744	6.6127	19.1291	23.9998	24.9543	34.0495	26.3031
gene03845	10.4606	13.4496	12.1286	21.6026	5.49086	15.0995	15.0112	8.27294	7.22637	8.41768
gene03846	3.29225	4.79229	0.919669	1.95024	1.02088	2.23692	1.85364	0.951373	1.47684	1.45456
gene03847	7.95669	7.70114	0.623287	1.77757	1.54286	14.768	10.3405	7.59385	5.31113	7.90361
gene03849	908.363	789.792	6316.63	2341.84	396.9	825.653	846.205	628.17	740.241	674.888
gene03850	3.29834	12.9365	0.926001	1.25413	0.494349	2.24166	8.83622	3.07389	1.02396	0.587538
gene03851	2029.84	1278.94	2986.11	1826.6	201.85	2260.36	1590.76	1730.33	1447.72	1267.81
gene03853	126.046	75.9411	70.1963	120.231	74.1291	10.4889	9.28681	1.44106	1.16757	0.470508
gene03854	36.2377	58.5134	3.9301	0.670667	0.26813	11.1167	12.5319	4.7611	7.03691	4.34481
gene03858	7.79145	0.136155	0	0.0180662	0	0.021187	0	0	0	0
gene03860	70.2098	104.216	6.14907	1.07133	0.699006	21.7793	24.8034	10.5193	15.1494	8.32105
gene03861	34.6917	38.3204	6.16348	25.1193	8.81108	28.9632	24.1309	14.0972	14.5569	9.24846
gene03862	19.655	19.6877	5.1349	23.1767	12.3422	15.2192	19.9357	12.7361	14.367	9.26886
gene03863	24.7168	12.1613	1.97587	3.54338	5.32134	6.63531	7.35393	4.78711	4.96319	1.84308
gene03864	7.39821	4.11987	0.59085	0.497914	0.140355	7.37642	3.49624	2.13267	2.07874	1.83556
gene03865	21.6389	19.8333	2.54168	6.23066	7.51825	10.664	10.2783	13.5209	12.7478	14.9689
gene03867	5.14226	6.92798	3.11573	4.91291	2.19859	7.13852	6.12286	4.4919	2.73276	1.19117
gene03870	18.7392	17.2166	17.0244	17.8418	3.86	18.7116	15.607	9.12235	10.5252	13.2943
gene03871	81.7765	30.9123	0.970347	0.359019	0.0379466	32.6111	25.3643	20.6961	7.3126	7.36724
gene03872	39.1578	22.3528	9.30012	16.0673	12.1324	36.9092	34.8411	17.9702	18.7763	23.9094
gene03873	83.7001	29.2772	5.43358	7.76576	5.94921	27.394	25.6489	11.0207	14.3461	13.5037
gene03874	8.95309	11.4696	0.285881	0.185149	0.0716273	4.06482	5.63221	7.70003	12.1352	20.9679
gene03875	29.2508	15.8583	32.2086	22.2675	9.57593	23.1284	19.0909	12.5552	13.9616	10.2545
gene03877	97.1175	705.588	6.78361	0.429436	0.238758	147.705	996.418	345.462	127.507	52.0811
gene03878	13.9796	6.74425	5.96533	17.3217	25.9724	6.05331	3.7903	0.646974	0.970476	0.399851
gene03879	3.38955	3.03134	1.63022	6.58271	6.15544	8.96628	4.21962	3.02083	3.53063	1.03957
gene03880	48.9959	15.7729	18.4783	33.0955	6.78088	10.6211	6.86483	1.96992	1.39944	1.04379
gene03882	0	0	0	0.672002	0	1.39042	0.260459	0.224441	0.527257	0.0306818
gene03883	44.061	40.1692	8.10926	17.4236	14.2964	27.964	30.9133	35.663	36.7299	46.9399
gene03884	10.0534	9.71575	0.858888	7.58538	3.98197	10.0181	5.44085	3.76173	2.37947	2.53471
gene03885	15.0572	16.1854	3.50873	9.37719	3.58528	17.5156	13.9326	9.88449	9.76214	11.6134
gene03886	15.7367	16.5496	16.632	23.6996	9.26505	11.2342	9.95976	9.19721	12.5804	7.67794
gene03887	0.304661	0.802605	2.41536	0.102318	0	0.125713	0.0224374	0	0.105479	0
gene03888	73.3565	71.147	61.2241	103.225	47.2608	74.8946	90.504	86.338	78.475	75.3609
gene03890	7.90506	5.60834	193.93	63.874	24.2833	0.0486491	0.0231601	0	0.0212479	0
gene03892	5.31743	9.26502	7.24756	0.946215	0.166588	24.4263	12.3631	9.33576	5.99509	1.4185
gene03895	20.7698	22.5462	1.8882	11.0704	5.06749	23.4107	11.6239	6.0537	5.63573	7.13776
gene03898	2.91067	0.779085	1.72835	0	0	5.38054	3.87494	2.7501	0.21916	0.0841951
gene03899	5.1545	1.56673	17.7361	4.40138	0.271798	4.86754	2.80607	1.89058	1.25802	0.612994
gene03902	21.8667	15.6897	35.9865	34.2799	11.6859	48.2462	35.9173	16.1685	19.5828	16.8917
gene03903	53.0997	109.289	59.0928	47.2111	29.423	72.2829	187.25	116.522	80.0381	82.7522
gene03904	146.536	93.9619	219.156	333.082	88.5928	108.118	236.674	130.405	87.1977	85.5112
gene03906	0	0	0.567542	2.20611	2.31702	0	0	0	0	0
gene03907	0	0	2.15922	9.17284	13.8829	0	0	0	0	0
gene03911	4.71746	5.93901	0	1.22071	0.227703	2.68673	4.78159	8.57294	4.93851	6.00957
gene03912	105.537	117.592	8.25811	28.3284	12.5449	118.127	164.272	228.068	232.358	207.808
gene03914	15.9782	10.9527	9.52764	8.13735	5.78006	7.17505	7.1755	5.78148	4.35062	6.33985
gene03918	62.2291	69.5471	31.8166	52.6088	30.911	89.6429	104.436	127.076	150.669	142.603
gene03930	1.38385	3.31493	0.0986803	0.253965	0.396448	12.1121	4.03055	3.20857	4.12948	1.31392
gene03935	60.3485	59.9064	5.43135	3.16046	5.80713	16.2817	11.7021	8.16822	11.794	27.3901
gene03936	40.1496	43.6536	41.6415	37.6397	11.6169	42.0467	42.2474	50.9986	62.729	50.5729
gene03938	5.4117	1.0016	266.833	423.731	141.654	3.37313	7.50051	0.639118	0.206826	0.347823
gene03942	32.3825	46.4985	6.80309	16.2006	7.24398	30.606	26.2433	26.9069	29.0672	29.4857
gene03944	1.57256	2.11291	16.2264	10.7194	0.0592337	0.577587	0.506666	0.244511	0.138042	0
gene03947	67.2032	56.1062	72.269	71.3316	31.2326	43.6389	41.8998	36.0919	30.5888	34.0565
gene03949	173.718	72.6029	1.59976	10.579	0.428573	0.198429	0.090767	0	0	0
gene03951	72.6198	18.5845	0.217552	2.37813	0.490855	17.0954	5.61787	4.0214	4.47022	5.28452
gene03952	117.624	34.0869	0.328302	2.82732	0.555883	23.5025	9.02465	5.73034	4.74554	6.77202
gene03953	14.8883	6.60933	18.6776	13.6886	1.06594	12.0733	4.81123	3.55444	2.76772	3.80959
gene03954	6.39991	60.7488	10.3273	1.90293	0.697898	0.123749	0	0.0661834	0	0.0649265
gene03955	37.1259	43.3169	17.166	15.4064	18.1062	33.2875	41.4569	50.6117	62.832	69.3028
gene03956	23.0243	45.5636	37.8253	47.0504	25.0413	57.5372	58.1763	27.0533	29.8388	28.5709
gene03958	8.33301	8.95117	10.7653	13.6736	4.68537	12.0731	10.4127	6.59552	6.97154	7.16238
gene03961	8.46348	9.75054	13.9262	5.83862	4.40075	4.06099	3.19299	2.69351	4.75522	2.999
gene03962	3.21665	3.25053	1.13096	4.45689	1.36822	5.51709	1.53819	0.59268	0.840484	0.505921
gene03963	2.10184	4.27436	0.0967826	1.65328	2.29084	0.793782	2.15365	0.419685	0.870903	0.343167
gene03965	7.71733	9.86128	1.44738	7.5158	5.35758	7.51828	5.92654	3.07506	2.60238	3.67242
gene03970	3.55141	4.67505	0.321595	0.452084	0.125569	1.6545	3.19076	4.84458	5.49316	6.43486
gene03974	40.6578	35.139	10.8553	2.97516	0.103812	0.148822	0.26122	0	0	0
gene03975	0.851485	1.84271	0.39942	0.177315	0	1.44894	1.48856	0.3718	0.269556	0.716568
gene03979	3.78584	4.73846	10.1336	2.70611	0.164016	2.47966	2.35657	1.41526	1.38824	1.27556
gene03980	1.68589	1.71714	0.803969	1.27077	0.557649	1.2567	0.976637	0.535698	0.402381	0.392837
gene03981	0.0163854	0.118852	0.0778386	0	0.0375989	0.0676478	0.0356777	0.0623793	0.0301602	0
gene03982	4.32236	2.77103	0.366755	0.0930251	0.367561	21.5502	14.007	15.4866	10.0809	8.52501
gene03984	115.691	106.482	7.87353	13.8822	4.05203	75.5809	56.8412	42.2086	33.79	52.2053
gene03985	33.4835	41.8494	11.1425	14.4283	9.72995	30.452	27.3231	20.152	23.8874	18.7345
gene03986	0.372892	0	12.6854	2.63948	0.276066	0	0.12469	0	0	0
gene03989	31.4616	26.7069	5.00417	9.29783	8.92093	22.6569	12.2542	7.81198	9.19804	9.69971
gene03991	27.8581	32.9528	5.15052	40.5051	47.1697	205.837	204.755	187.962	200.279	85.4497
gene03992	0.503081	0.81076	2.10242	0.555448	0.0700782	7.27688	4.93579	3.13106	2.61288	5.69145
gene03993	9.18275	8.27249	0.827118	5.7777	1.01889	24.0486	20.2573	6.96395	6.24775	4.51469
gene03994	82.305	84.6188	25.6465	34.0397	26.1269	36.8512	29.9928	18.9448	32.9469	25.3228
gene03996	21.9533	14.4236	14.7537	13.5061	13.3289	22.3564	21.2168	21.3251	23.0333	22.533
gene03999	0.0522466	0.0412848	0.466028	0.0863604	0.0190976	0.227128	0.0635236	0.0871747	0.133564	0.168249
gene04001	49.2821	104.314	4.78814	6.8775	4.43844	44.1979	33.117	19.0025	31.9989	29.074
gene04002	266.077	267.03	338.742	323.236	87.4994	355.94	355.221	351.322	323.833	265.413
gene04003	1.866	3.33834	1.06586	3.27889	8.03325	1.73478	1.86122	4.25999	5.369	3.44735
gene04004	19.667	38.2619	4.40001	25.7712	188.377	5.39215	19.1406	137.253	191.151	178.249
gene04005	0.327047	0.279012	0.472973	5.52105	19.3969	0.423919	0.0896602	0.0289192	0	0
gene04007	2.86452	2.15324	2.30753	0.456763	0.425083	0.798561	0.487163	0.445167	0.137275	0.230828
gene04008	4.45133	3.96286	2.81821	0.533838	0.252774	0.804256	3.02508	5.15605	5.28722	6.88487
gene04011	13.4258	15.714	4.57074	6.51926	2.03976	17.3096	3.60898	0.814084	0.808724	0.747541
gene04012	51.0919	36.2603	106.69	85.3969	23.2293	69.2066	54.711	38.4519	47.0707	36.938
gene04013	3.73457	4.11973	0.666404	0.94865	0.919891	1.9844	0.955617	0.210532	0.028172	1.01632
gene04014	5.53587	4.20533	1.1096	14.8005	8.77084	29.0171	11.6076	8.38242	4.63589	6.13807
gene04016	12.147	14.9048	1.21623	7.43077	1.93271	7.0706	11.8836	7.13	9.41584	10.2486
gene04017	296.196	264.738	1521.41	950.985	209.31	275.311	364.375	351.023	377.523	361.806
gene04018	605	711.209	126.739	84.9708	56.1278	160.205	146.951	157.532	184.272	198.138
gene04019	23.2454	37.7705	9.16296	20.2823	14.7613	28.2696	48.0973	84.7048	92.6742	114.536
gene04020	31.7534	32.3052	15.728	19.6923	10.8624	37.2553	35.0745	32.4742	34.5743	34.7792
gene04022	8.65387	20.8054	4.58396	10.8187	6.30051	19.4694	15.5292	24.0625	39.4722	25.2413
gene04023	11.556	36.3269	3.23916	0.148449	0	0	0.0650138	0.23698	0.489032	1.85465
gene04024	2.39434	6.27032	1.76154	4.01949	0.722939	1.04966	1.91278	1.44841	1.72671	0.976723
gene04028	23.3142	17.443	4.12517	32.2134	14.5833	46.8997	8.9666	2.33217	1.55921	3.59707
gene04030	1.31266	2.03768	0.942795	4.14405	1.42047	4.8233	2.46976	1.88246	2.55158	1.50391
gene04031	18.2478	4.91234	12.5339	6.94281	1.21628	29.9686	30.4792	32.2445	27.9263	23.4159
gene04032	12.253	12.1434	28.9856	25.0692	7.09	10.7724	12.6185	12.0074	12.7604	12.4045
gene04034	24.6141	20.9552	28.5533	19.3871	3.16763	28.1234	26.6443	21.2305	22.4774	15.3334
gene04035	8.11168	9.3969	10.3232	4.66443	1.94989	6.36618	5.34797	3.46777	3.29987	5.09857
gene04036	13.6068	14.8593	1.99122	7.83396	8.99795	12.7539	7.5683	4.66034	5.34503	4.06588
gene04038	16.7792	21.2901	7.27422	11.921	8.17591	21.1108	14.6653	8.57545	12.7124	12.8934
gene04039	0.992773	3.60311	0	0.281242	0.210955	3.01563	1.65474	1.38143	3.66333	1.47169
gene04040	1.66522	1.7225	23.5236	11.1402	0.596426	3.18522	0.641198	0.57154	0.43418	0.608093
gene04041	5.39814	9.42584	2.43398	3.19354	0.981894	27.3462	14.4588	8.27008	10.6599	7.43717
gene04042	230.79	109.192	138.336	59.4099	10.7183	59.3378	47.8766	21.762	25.1729	17.0037
gene04043	8.47301	5.43828	29.0556	41.9115	34.4309	5.70893	7.21432	1.17784	1.59078	0.865605
gene04044	152.501	112.777	1.60808	0.497627	0.443798	44.566	16.9894	5.8281	3.70183	3.278
gene04045	6.64363	8.70213	0.372336	2.57854	0.615051	2.44374	0.826492	0.298387	0.288503	0.245979
gene04046	10.0894	9.23263	7.82518	15.6101	10.7765	15.1048	15.0642	10.4456	14.2588	15.0148
gene04048	28.9949	29.3097	13.2198	14.4944	6.82884	24.0358	15.7568	7.98108	9.59341	10.3832
gene04049	1.225	1.85975	4.65382	4.3075	0.439535	2.00235	1.82326	0.987114	1.05327	0.868693
gene04051	0.0629195	0	0.200194	5.88269	0	0	0	0	0.0775306	0
gene04053	47.7985	17.6751	100.925	95.0447	27.0542	38.018	26.602	5.74447	2.0672	0.374637
gene04054	35.216	211.317	2.79627	43.7662	20.6199	48.4788	23.5649	23.3542	32.1263	63.9249
gene04056	3.66038	3.41222	6.92502	5.87138	0.69364	5.10713	2.97986	1.81437	2.45189	2.30307
gene04057	6.64304	30.3785	0.932289	0.477785	0.17076	15.1356	60.0548	65.4742	64.6159	40.8368
gene04058	23.4967	30.4775	20.7112	25.5342	12.101	36.6429	42.9031	38.8818	30.3689	45.1335
gene04059	3.56498	1.49565	0.409903	0.213487	0.133973	0.889753	1.67063	1.2106	0.721534	0.626677
gene04060	30.029	48.7267	2.73104	12.4427	4.91108	48.8953	72.4097	33.6904	50.7378	51.5426
gene04061	13.3712	17.2593	20.5828	15.2664	7.47116	19.1613	20.8639	20.077	22.7541	25.4395
gene04063	15.7319	14.3755	8.50996	2.75228	1.22011	7.7061	9.72481	16.7863	15.3663	18.3582
gene04064	26.5668	29.9733	53.345	30.401	11.9433	40.4004	51.5322	59.9966	97.7536	116.928
gene04065	32.2005	29.7311	12.3251	12.7713	6.33148	16.3911	15.0269	8.0798	9.99924	6.61355
gene04066	0.886645	1.45001	0.628808	0.258285	0.552929	0.533754	0.840494	0.47695	1.11245	1.67964
gene04067	149.876	428.298	25.5148	3.17263	2.41542	51.872	55.1167	63.63	103.491	210.236
gene04068	157.656	361.963	6.95274	0.702441	5.25208	40.5581	69.6652	39.6677	36.6144	45.8315
gene04069	38.4605	39.4382	0.403034	0.255583	0.333544	2.25185	3.86752	4.82154	6.36564	3.54179
gene04070	10.8954	22.8316	1.32605	0.834538	0.32147	31.7019	27.5567	12.6434	14.8913	14.8177
gene04071	2.83748	1.85847	22.6029	3.92419	1.81738	2.59802	1.91818	2.71737	2.64191	1.52573
gene04073	23.2253	11.6688	10.4689	12.0235	1.98966	24.367	16.736	77.6571	80.1853	43.8844
gene04076	50.9965	59.5566	8.12108	27.0205	22.6938	35.143	46.6716	44.69	48.4071	48.8531
gene04077	3.23614	3.07821	0.702418	0.949019	0.493153	1.70448	0.78149	0.337262	0.214093	0.271376
gene04078	73.7063	115.268	22.2641	56.4026	55.2339	11.6573	16.8242	12.4601	30.0852	35.4819
gene04081	11.2469	15.4965	4.44163	10.3139	4.44909	17.0191	18.6691	13.6208	14.9174	15.4923
gene04082	60.0175	61.2657	28.5871	43.8415	20.8056	66.1073	84.2102	102.696	103.111	102.849
gene04083	6.1508	2.65505	82.1047	48.6472	14.7379	1.75654	1.05589	0.412848	0.110462	0.562556
gene04084	2.59038	1.20449	1.93765	21.3765	17.6039	3.5254	1.74618	0.340498	0.316321	0.111237
gene04086	332.872	279.157	2739.02	915.153	76.4177	375.248	347.685	290.717	273.118	308.468
gene04087	21.8492	17.2359	21.0058	28.7795	14.8789	9.09407	11.6058	9.1099	9.51197	5.59982
gene04092	0.341289	0.986702	0.31066	0	0	1.92074	6.39309	7.38199	8.24743	10.4003
gene04095	14.793	18.7356	0.869787	0.703328	1.73893	41.8877	45.3873	125.602	93.6649	127.268
gene04096	0.939703	6.65916	0.198833	0.144284	0	1.2978	3.22557	1.70889	2.77285	1.29908
gene04097	0	1.19813	0	0	0	0	7.42755	74.9995	502.037	249.656
gene04099	0.306158	0.238434	0.264681	0	0	0.12875	0.0300348	0	0	0.121831
gene04104	53.6906	100.682	125.627	96.0445	38.6491	231.001	306.596	210.128	261.141	93.0282
gene04105	1.34138	50.0202	1.91938	0.946825	0.484887	1.95085	1.18863	0.762844	0.366053	0.746775
gene04107	58.1709	54.0542	33.8533	30.3482	24.5319	69.3909	78.4797	113.18	129.338	79.5399
gene04108	395.63	509.687	362.925	310.906	111.385	361.369	388.075	378.12	424.228	308.914
gene04111	966.12	947.121	4721.26	2226.52	360.059	930.019	907.712	656.447	842.475	738.455
gene04114	5.67554	5.36341	0.37742	0.987915	0.143171	5.83785	4.9589	3.14008	5.14998	3.08203
gene04115	33.8231	29.619	0.351346	0	0	0.226776	0	0	0	0
gene04116	108.446	93.9361	450.368	125.495	23.5159	124.304	84.2765	59.0218	65.1038	69.4474
gene04117	30.6883	33.4475	20.6387	26.871	21.6609	44.7801	33.2156	50.1589	54.4325	51.8077
gene04118	173.615	207.803	62.5336	61.3974	74.0174	131.04	402.329	322.167	202.502	147.329
gene04119	0.0237371	0	7.24995	0.7936	0.0376524	0	0	0	0	0
gene04120	6.83065	12.7778	3.32172	0.1111	0.106893	1.21969	0.238865	0.0339359	0.0866576	0.0319341
gene04121	29.8402	57.1739	16.5176	42.2942	10.6785	45.3709	29.9872	16.6118	20.044	11.9045
gene04122	0.79694	0.903634	3.16916	43.1443	26.8601	24.1122	8.89091	7.92331	6.82678	11.9046
gene04123	3.64843	4.46223	0.469353	7.54511	2.18992	1.16604	0.452918	0.177433	0.100189	0.152416
gene04124	8.77702	7.61602	7.50094	12.1849	0.415468	26.6716	4.36535	3.08177	4.30367	5.89846
gene04125	1.64348	5.47806	0.996896	0.617567	0.230101	29.0265	39.0354	48.1347	65.3522	61.8702
gene04126	9.08849	11.5659	9.51341	10.8112	12.9311	10.8463	8.78991	12.55	11.4384	13.3789
gene04127	69.5321	83.1547	40.8738	96.2754	44.7397	72.2277	89.813	75.6503	71.9991	61.0366
gene04128	45.9574	42.3018	144.467	225.676	107.101	27.4991	22.2048	24.1358	26.693	23.6805
gene04129	364.159	529.664	123.239	129.571	49.9697	163.354	155.058	135.358	211.84	318.512
gene04131	3.00067	7.42436	0	0	0	22.531	9.9295	8.77227	20.351	3.74512
gene04135	22.0339	25.8471	6.80587	16.148	7.51631	26.4978	32.9134	57.8931	70.537	60.3098
gene04136	2.5177	4.82194	1.68119	8.44706	3.35427	6.46146	2.74199	2.6618	2.44778	2.0283
gene04138	7.89566	8.68025	2.71643	12.9408	5.27879	15.7707	5.43574	2.30697	2.8033	3.13331
gene04139	44.7408	87.4108	22.9127	35.8271	33.3479	19.5228	19.0486	9.53388	14.211	19.9445
gene04140	1.53831	3.171	0.780812	0.452297	0.54292	0.326116	0.353311	0.260346	0.210152	0.319549
gene04141	12.6354	1.7186	0.327673	0.0738711	0	0.409341	0.371936	0.208789	0	0.226927
gene04146	19.5608	4.4339	0.109613	0.0269611	0.0357729	4.83831	4.43612	4.07808	3.39115	3.82461
gene04148	9.47455	10.8064	3.79833	7.56542	2.96921	15.5085	14.9659	19.5329	24.0069	23.0715
gene04149	12.5485	6.14739	0.529795	1.05666	1.2262	8.94313	6.18529	8.53736	8.22215	9.45996
gene04150	22.2257	28.434	3.77169	10.7039	6.61508	19.1424	28.0497	30.5891	28.2104	31.3319
[truncated: 14,317 more rows]
